# Supplementary material for: Growth and Phenology of Three Dwarf Shrub Species in a Six-Year Soil Warming Experiment at the Alpine Treeline
Source: PLoS One. 2014 Jun 23;9(6):e100577. doi: 10.1371/journal.pone.0100577 (PMC4067323; doi:10.1371/journal.pone.0100577)
Supplement: Dataset S1 — Phenology, above-ground biomass, shoot elongation and xylem growth rings measurements. (XLSX) [file pone.0100577.s004.xlsx]

## Sheet: Phenology
Number	ID	CO2	Block	Group	Tree	Plot	Temp	Treatment	Species	SpeciesCode	Ramet	Canopy.cover	X50.Snowmelt	X80.Snowmelt	Vbudbreak	LeafUnfolding	X50.leafexp	LfFullyExp	EmpVegBudBrk	ShootGrowth	FLbudbreak	StartOpenFL	OpenFL	WithrdFlowers	OvaryStInflate
6	A1L1	A	1	1	L	1	w	AW	V. myrtillus	VM	1	63.47	145	146	145	157	160	166	NA	166	NA	160	170	172	191
6	A1L1	A	1	1	L	1	w	AW	V. myrtillus	VM	2	63.47	145	146	145	157	160	166	NA	166	NA	NA	NA	NA	NA
6	A1L1	A	1	1	L	1	w	AW	V. myrtillus	VM	3	63.47	145	146	145	157	163	170	NA	166	160	160	170	179	182
6	A1L1	A	1	1	L	1	w	AW	V. myrtillus	VM	4	63.47	145	146	145	157	163	166	NA	166	NA	NA	NA	NA	NA
6	A1L1	A	1	1	L	1	w	AW	V. myrtillus	VM	5	63.47	145	146	145	157	166	170	NA	166	160	160	170	179	NA
6	A1L1	A	1	1	L	1	w	AW	V. gaultherioides	VG	1	63.47	145	146	146	160	166	170	NA	170	170	172	179	191	197
6	A1L1	A	1	1	L	1	w	AW	V. gaultherioides	VG	2	63.47	145	146	146	160	166	172	NA	170	NA	NA	NA	NA	NA
6	A1L1	A	1	1	L	1	w	AW	V. gaultherioides	VG	3	63.47	145	146	146	157	166	176	NA	170	NA	NA	NA	NA	NA
6	A1L1	A	1	1	L	1	w	AW	V. gaultherioides	VG	4	63.47	145	146	146	160	166	176	NA	170	NA	NA	NA	NA	NA
6	A1L1	A	1	1	L	1	w	AW	V. gaultherioides	VG	5	63.47	145	146	146	160	166	172	NA	170	163	172	179	NA	NA
6	A1L1	A	1	1	L	1	w	AW	E. hermaphroditum	EH	1	63.47	145	146	NA	NA	NA	NA	166	179	146	150	152	154	170
6	A1L1	A	1	1	L	1	w	AW	E. hermaphroditum	EH	2	63.47	145	146	NA	NA	NA	NA	166	182	163	NA	NA	166	NA
6	A1L1	A	1	1	L	1	w	AW	E. hermaphroditum	EH	3	63.47	145	146	NA	NA	NA	NA	166	179	146	150	157	160	170
6	A1L1	A	1	1	L	1	w	AW	E. hermaphroditum	EH	4	63.47	145	146	NA	NA	NA	NA	166	179	146	150	154	157	166
6	A1L1	A	1	1	L	1	w	AW	E. hermaphroditum	EH	5	63.47	145	146	NA	NA	NA	NA	166	179	146	150	154	160	170
7	A1L2	A	1	1	L	2	c	AC	V. myrtillus	VM	1	72.26	147	149	146	157	163	170	NA	166	NA	NA	NA	NA	NA
7	A1L2	A	1	1	L	2	c	AC	V. myrtillus	VM	2	72.26	147	149	146	157	160	170	NA	166	163	166	170	182	NA
7	A1L2	A	1	1	L	2	c	AC	V. myrtillus	VM	3	72.26	147	149	146	157	163	170	NA	170	NA	NA	NA	NA	NA
7	A1L2	A	1	1	L	2	c	AC	V. myrtillus	VM	4	72.26	147	149	146	157	163	170	NA	166	NA	NA	NA	NA	NA
7	A1L2	A	1	1	L	2	c	AC	V. myrtillus	VM	5	72.26	147	149	146	157	166	170	NA	166	NA	NA	NA	NA	NA
7	A1L2	A	1	1	L	2	c	AC	V. gaultherioides	VG	1	72.26	147	149	146	157	168	172	NA	172	NA	NA	191	NA	NA
7	A1L2	A	1	1	L	2	c	AC	V. gaultherioides	VG	2	72.26	147	149	146	157	170	172	NA	170	NA	NA	NA	NA	NA
7	A1L2	A	1	1	L	2	c	AC	V. gaultherioides	VG	3	72.26	147	149	146	160	170	176	NA	170	NA	NA	NA	NA	NA
7	A1L2	A	1	1	L	2	c	AC	V. gaultherioides	VG	4	72.26	147	149	146	163	170	176	NA	170	NA	NA	NA	NA	NA
7	A1L2	A	1	1	L	2	c	AC	V. gaultherioides	VG	5	72.26	147	149	146	160	170	182	NA	172	163	NA	NA	NA	NA
7	A1L2	A	1	1	L	2	c	AC	E. hermaphroditum	EH	1	NA	NA	NA	NA	NA	NA	NA	NA	NA	NA	NA	NA	NA	NA
7	A1L2	A	1	1	L	2	c	AC	E. hermaphroditum	EH	2	NA	NA	NA	NA	NA	NA	NA	NA	NA	NA	NA	NA	NA	NA
7	A1L2	A	1	1	L	2	c	AC	E. hermaphroditum	EH	3	NA	NA	NA	NA	NA	NA	NA	NA	NA	NA	NA	NA	NA	NA
7	A1L2	A	1	1	L	2	c	AC	E. hermaphroditum	EH	4	NA	NA	NA	NA	NA	NA	NA	NA	NA	NA	NA	NA	NA	NA
7	A1L2	A	1	1	L	2	c	AC	E. hermaphroditum	EH	5	NA	NA	NA	NA	NA	NA	NA	NA	NA	NA	NA	NA	NA	NA
4	A1P1	A	1	1	P	1	w	AW	V. myrtillus	VM	1	71.52	144	145	145	157	163	170	NA	166	NA	163	170	176	186
4	A1P1	A	1	1	P	1	w	AW	V. myrtillus	VM	2	71.52	144	145	145	157	163	170	NA	166	160	160	170	176	NA
4	A1P1	A	1	1	P	1	w	AW	V. myrtillus	VM	3	71.52	144	145	145	157	166	170	NA	166	NA	163	172	176	NA
4	A1P1	A	1	1	P	1	w	AW	V. myrtillus	VM	4	71.52	144	145	145	157	160	170	NA	166	163	166	170	176	NA
4	A1P1	A	1	1	P	1	w	AW	V. myrtillus	VM	5	71.52	144	145	145	154	163	166	NA	166	NA	160	166	176	182
4	A1P1	A	1	1	P	1	w	AW	V. gaultherioides	VG	1	71.52	144	145	146	160	163	170	NA	170	170	172	172	186	197
4	A1P1	A	1	1	P	1	w	AW	V. gaultherioides	VG	2	71.52	144	145	146	157	168	172	NA	170	NA	NA	NA	NA	NA
4	A1P1	A	1	1	P	1	w	AW	V. gaultherioides	VG	3	71.52	144	145	146	160	166	172	NA	170	170	176	176	191	195
4	A1P1	A	1	1	P	1	w	AW	V. gaultherioides	VG	4	71.52	144	145	146	160	166	172	NA	170	170	176	176	186	195
4	A1P1	A	1	1	P	1	w	AW	V. gaultherioides	VG	5	71.52	144	145	146	160	166	172	NA	170	172	176	186	NA	200
4	A1P1	A	1	1	P	1	w	AW	E. hermaphroditum	EH	1	71.52	144	145	NA	NA	NA	NA	166	182	NA	NA	NA	NA	NA
4	A1P1	A	1	1	P	1	w	AW	E. hermaphroditum	EH	2	71.52	144	145	NA	NA	NA	NA	166	179	144	146	152	152	163
4	A1P1	A	1	1	P	1	w	AW	E. hermaphroditum	EH	3	71.52	144	145	NA	NA	NA	NA	166	179	144	146	150	152	163
4	A1P1	A	1	1	P	1	w	AW	E. hermaphroditum	EH	4	71.52	144	145	NA	NA	NA	NA	166	179	144	146	150	152	NA
4	A1P1	A	1	1	P	1	w	AW	E. hermaphroditum	EH	5	71.52	144	145	NA	NA	NA	NA	166	179	144	146	150	152	163
24	A1P2	A	1	1	P	2	c	AC	V. myrtillus	VM	1	71.58	143	146	146	157	163	172	NA	166	163	163	170	172	182
24	A1P2	A	1	1	P	2	c	AC	V. myrtillus	VM	2	71.58	143	146	146	157	163	170	NA	166	NA	NA	NA	NA	NA
24	A1P2	A	1	1	P	2	c	AC	V. myrtillus	VM	3	71.58	143	146	146	157	160	170	NA	166	160	163	170	176	182
24	A1P2	A	1	1	P	2	c	AC	V. myrtillus	VM	4	71.58	143	146	146	157	166	176	NA	170	163	163	170	176	182
24	A1P2	A	1	1	P	2	c	AC	V. myrtillus	VM	5	71.58	143	146	146	157	163	170	NA	166	160	160	170	172	182
24	A1P2	A	1	1	P	2	c	AC	V. gaultherioides	VG	1	71.58	143	146	146	160	168	170	NA	170	170	172	NA	NA	NA
24	A1P2	A	1	1	P	2	c	AC	V. gaultherioides	VG	2	71.58	143	146	146	160	166	170	NA	170	170	172	176	191	212
24	A1P2	A	1	1	P	2	c	AC	V. gaultherioides	VG	3	71.58	143	146	146	160	166	176	NA	170	170	NA	176	NA	NA
24	A1P2	A	1	1	P	2	c	AC	V. gaultherioides	VG	4	71.58	143	146	146	157	163	172	NA	170	170	172	176	NA	197
24	A1P2	A	1	1	P	2	c	AC	V. gaultherioides	VG	5	71.58	143	146	146	160	166	176	NA	170	NA	NA	NA	NA	NA
24	A1P2	A	1	1	P	2	c	AC	E. hermaphroditum	EH	1	71.58	143	146	NA	NA	NA	NA	170	179	NA	NA	NA	NA	170
24	A1P2	A	1	1	P	2	c	AC	E. hermaphroditum	EH	2	71.58	143	146	NA	NA	NA	NA	166	179	146	152	154	160	172
24	A1P2	A	1	1	P	2	c	AC	E. hermaphroditum	EH	3	71.58	143	146	NA	NA	NA	NA	166	182	NA	NA	NA	NA	NA
24	A1P2	A	1	1	P	2	c	AC	E. hermaphroditum	EH	4	71.58	143	146	NA	NA	NA	NA	166	182	146	157	160	163	170
24	A1P2	A	1	1	P	2	c	AC	E. hermaphroditum	EH	5	71.58	143	146	NA	NA	NA	NA	166	182	146	152	154	166	176
17	A2L1	A	2	2	L	1	c	AC	V. myrtillus	VM	1	86.85	143	144	145	154	160	166	NA	166	NA	NA	NA	NA	NA
17	A2L1	A	2	2	L	1	c	AC	V. myrtillus	VM	2	86.85	143	144	145	154	163	170	NA	166	158	160	172	NA	NA
17	A2L1	A	2	2	L	1	c	AC	V. myrtillus	VM	3	86.85	143	144	145	158	160	170	NA	166	NA	NA	NA	NA	NA
17	A2L1	A	2	2	L	1	c	AC	V. myrtillus	VM	4	86.85	143	144	145	158	163	170	NA	166	NA	NA	NA	NA	NA
17	A2L1	A	2	2	L	1	c	AC	V. myrtillus	VM	5	86.85	143	144	145	154	160	170	NA	166	NA	NA	NA	NA	NA
17	A2L1	A	2	2	L	1	c	AC	V. gaultherioides	VG	1	86.85	143	144	NA	NA	172	176	NA	172	172	179	NA	NA	NA
17	A2L1	A	2	2	L	1	c	AC	V. gaultherioides	VG	2	NA	NA	NA	NA	NA	NA	NA	NA	NA	NA	NA	NA	NA	NA
17	A2L1	A	2	2	L	1	c	AC	V. gaultherioides	VG	3	NA	NA	NA	NA	NA	NA	NA	NA	NA	NA	NA	NA	NA	NA
17	A2L1	A	2	2	L	1	c	AC	V. gaultherioides	VG	4	NA	NA	NA	NA	NA	NA	NA	NA	NA	NA	NA	NA	NA	NA
17	A2L1	A	2	2	L	1	c	AC	V. gaultherioides	VG	5	NA	NA	NA	NA	NA	NA	NA	NA	NA	NA	NA	NA	NA	NA
17	A2L1	A	2	2	L	1	c	AC	E. hermaphroditum	EH	1	86.85	143	144	NA	NA	NA	NA	166	193	NA	NA	NA	NA	NA
17	A2L1	A	2	2	L	1	c	AC	E. hermaphroditum	EH	2	NA	NA	NA	NA	NA	NA	NA	NA	NA	NA	NA	NA	NA	NA
17	A2L1	A	2	2	L	1	c	AC	E. hermaphroditum	EH	3	NA	NA	NA	NA	NA	NA	NA	NA	NA	NA	NA	NA	NA	NA
17	A2L1	A	2	2	L	1	c	AC	E. hermaphroditum	EH	4	NA	NA	NA	NA	NA	NA	NA	NA	NA	NA	NA	NA	NA	NA
17	A2L1	A	2	2	L	1	c	AC	E. hermaphroditum	EH	5	NA	NA	NA	NA	NA	NA	NA	NA	NA	NA	NA	NA	NA	NA
8	A2L2	A	2	2	L	2	w	AW	V. myrtillus	VM	1	79.71	152	152	151	158	166	176	NA	170	NA	NA	NA	NA	NA
8	A2L2	A	2	2	L	2	w	AW	V. myrtillus	VM	2	79.71	152	152	151	158	166	176	NA	170	NA	NA	NA	NA	NA
8	A2L2	A	2	2	L	2	w	AW	V. myrtillus	VM	3	79.71	152	152	151	158	166	170	NA	166	NA	NA	NA	NA	NA
8	A2L2	A	2	2	L	2	w	AW	V. myrtillus	VM	4	79.71	152	152	151	158	166	176	NA	170	NA	NA	NA	NA	NA
8	A2L2	A	2	2	L	2	w	AW	V. myrtillus	VM	5	79.71	152	152	151	158	166	170	NA	166	NA	NA	NA	NA	NA
8	A2L2	A	2	2	L	2	w	AW	V. gaultherioides	VG	1	NA	NA	NA	NA	NA	NA	NA	NA	NA	NA	NA	NA	NA	NA
8	A2L2	A	2	2	L	2	w	AW	V. gaultherioides	VG	2	NA	NA	NA	NA	NA	NA	NA	NA	NA	NA	NA	NA	NA	NA
8	A2L2	A	2	2	L	2	w	AW	V. gaultherioides	VG	3	NA	NA	NA	NA	NA	NA	NA	NA	NA	NA	NA	NA	NA	NA
8	A2L2	A	2	2	L	2	w	AW	V. gaultherioides	VG	4	NA	NA	NA	NA	NA	NA	NA	NA	NA	NA	NA	NA	NA	NA
8	A2L2	A	2	2	L	2	w	AW	V. gaultherioides	VG	5	NA	NA	NA	NA	NA	NA	NA	NA	NA	NA	NA	NA	NA	NA
8	A2L2	A	2	2	L	2	w	AW	E. hermaphroditum	EH	1	NA	NA	NA	NA	NA	NA	NA	NA	NA	NA	NA	NA	NA	NA
8	A2L2	A	2	2	L	2	w	AW	E. hermaphroditum	EH	2	NA	NA	NA	NA	NA	NA	NA	NA	NA	NA	NA	NA	NA	NA
8	A2L2	A	2	2	L	2	w	AW	E. hermaphroditum	EH	3	NA	NA	NA	NA	NA	NA	NA	NA	NA	NA	NA	NA	NA	NA
8	A2L2	A	2	2	L	2	w	AW	E. hermaphroditum	EH	4	NA	NA	NA	NA	NA	NA	NA	NA	NA	NA	NA	NA	NA	NA
8	A2L2	A	2	2	L	2	w	AW	E. hermaphroditum	EH	5	NA	NA	NA	NA	NA	NA	NA	NA	NA	NA	NA	NA	NA	NA
19	A2P1	A	2	2	P	1	c	AC	V. myrtillus	VM	1	71.76	147	149	150	160	163	170	NA	170	160	163	170	176	182
19	A2P1	A	2	2	P	1	c	AC	V. myrtillus	VM	2	71.76	147	149	149	160	170	176	NA	170	NA	NA	NA	NA	NA
19	A2P1	A	2	2	P	1	c	AC	V. myrtillus	VM	3	71.76	147	149	150	163	170	176	NA	172	NA	NA	NA	NA	NA
19	A2P1	A	2	2	P	1	c	AC	V. myrtillus	VM	4	71.76	147	149	150	160	163	170	NA	166	160	163	170	NA	NA
19	A2P1	A	2	2	P	1	c	AC	V. myrtillus	VM	5	71.76	147	149	149	160	163	172	NA	166	160	NA	172	186	NA
19	A2P1	A	2	2	P	1	c	AC	V. gaultherioides	VG	1	71.76	147	149	154	160	170	176	NA	170	NA	NA	NA	NA	NA
19	A2P1	A	2	2	P	1	c	AC	V. gaultherioides	VG	2	NA	NA	NA	NA	NA	NA	NA	NA	NA	NA	NA	NA	NA	NA
19	A2P1	A	2	2	P	1	c	AC	V. gaultherioides	VG	3	NA	NA	NA	NA	NA	NA	NA	NA	NA	NA	NA	NA	NA	NA
19	A2P1	A	2	2	P	1	c	AC	V. gaultherioides	VG	4	NA	NA	NA	NA	NA	NA	NA	NA	NA	NA	NA	NA	NA	NA
19	A2P1	A	2	2	P	1	c	AC	V. gaultherioides	VG	5	NA	NA	NA	NA	NA	NA	NA	NA	NA	NA	NA	NA	NA	NA
19	A2P1	A	2	2	P	1	c	AC	E. hermaphroditum	EH	1	NA	NA	NA	NA	NA	NA	NA	NA	NA	NA	NA	NA	NA	NA
19	A2P1	A	2	2	P	1	c	AC	E. hermaphroditum	EH	2	NA	NA	NA	NA	NA	NA	NA	NA	NA	NA	NA	NA	NA	NA
19	A2P1	A	2	2	P	1	c	AC	E. hermaphroditum	EH	3	NA	NA	NA	NA	NA	NA	NA	NA	NA	NA	NA	NA	NA	NA
19	A2P1	A	2	2	P	1	c	AC	E. hermaphroditum	EH	4	NA	NA	NA	NA	NA	NA	NA	NA	NA	NA	NA	NA	NA	NA
19	A2P1	A	2	2	P	1	c	AC	E. hermaphroditum	EH	5	NA	NA	NA	NA	NA	NA	NA	NA	NA	NA	NA	NA	NA	NA
18	A2P2	A	2	2	P	2	w	AW	V. myrtillus	VM	1	56.42	146	148	146	154	163	170	NA	166	158	163	166	170	182
18	A2P2	A	2	2	P	2	w	AW	V. myrtillus	VM	2	56.42	146	148	146	158	163	176	NA	166	158	163	166	176	182
18	A2P2	A	2	2	P	2	w	AW	V. myrtillus	VM	3	56.42	146	148	146	163	170	172	NA	170	NA	NA	NA	NA	NA
18	A2P2	A	2	2	P	2	w	AW	V. myrtillus	VM	4	56.42	146	148	146	158	166	172	NA	170	160	163	170	176	182
18	A2P2	A	2	2	P	2	w	AW	V. myrtillus	VM	5	56.42	146	148	146	158	163	172	NA	166	160	163	170	176	182
18	A2P2	A	2	2	P	2	w	AW	V. gaultherioides	VG	1	56.42	146	148	146	163	170	172	NA	172	170	176	179	186	191
18	A2P2	A	2	2	P	2	w	AW	V. gaultherioides	VG	2	56.42	146	148	146	158	168	176	NA	170	170	176	182	191	195
18	A2P2	A	2	2	P	2	w	AW	V. gaultherioides	VG	3	56.42	146	148	146	163	168	172	NA	170	172	176	182	195	195
18	A2P2	A	2	2	P	2	w	AW	V. gaultherioides	VG	4	56.42	146	148	146	158	170	176	NA	172	176	179	186	193	195
18	A2P2	A	2	2	P	2	w	AW	V. gaultherioides	VG	5	56.42	146	148	146	158	166	170	NA	170	170	172	176	193	195
18	A2P2	A	2	2	P	2	w	AW	E. hermaphroditum	EH	1	56.42	146	148	NA	NA	NA	NA	166	191	154	158	NA	166	NA
18	A2P2	A	2	2	P	2	w	AW	E. hermaphroditum	EH	2	56.42	146	148	NA	NA	NA	NA	166	191	152	158	NA	NA	NA
18	A2P2	A	2	2	P	2	w	AW	E. hermaphroditum	EH	3	56.42	146	148	NA	NA	NA	NA	186	192	154	158	160	166	186
18	A2P2	A	2	2	P	2	w	AW	E. hermaphroditum	EH	4	56.42	146	148	NA	NA	NA	NA	166	182	154	158	163	170	172
18	A2P2	A	2	2	P	2	w	AW	E. hermaphroditum	EH	5	56.42	146	148	NA	NA	NA	NA	166	179	NA	NA	NA	NA	NA
13	A3L1	A	3	3	L	1	c	AC	V. myrtillus	VM	1	81.74	147	148	148	158	168	176	NA	170	NA	NA	NA	NA	NA
13	A3L1	A	3	3	L	1	c	AC	V. myrtillus	VM	2	81.74	147	148	148	158	168	176	NA	170	163	166	170	176	NA
13	A3L1	A	3	3	L	1	c	AC	V. myrtillus	VM	3	81.74	147	148	148	158	166	172	NA	166	NA	NA	NA	NA	NA
13	A3L1	A	3	3	L	1	c	AC	V. myrtillus	VM	4	81.74	147	148	148	158	166	170	NA	166	NA	NA	NA	NA	NA
13	A3L1	A	3	3	L	1	c	AC	V. myrtillus	VM	5	81.74	147	148	148	158	166	172	NA	170	NA	NA	NA	NA	NA
13	A3L1	A	3	3	L	1	c	AC	V. gaultherioides	VG	1	81.74	147	148	148	158	166	170	NA	170	NA	NA	NA	NA	NA
13	A3L1	A	3	3	L	1	c	AC	V. gaultherioides	VG	2	81.74	147	148	148	158	166	170	NA	170	NA	NA	NA	NA	NA
13	A3L1	A	3	3	L	1	c	AC	V. gaultherioides	VG	3	81.74	147	148	148	168	170	176	NA	179	NA	176	179	191	197
13	A3L1	A	3	3	L	1	c	AC	V. gaultherioides	VG	4	81.74	147	148	148	163	170	176	NA	170	NA	NA	NA	NA	NA
13	A3L1	A	3	3	L	1	c	AC	V. gaultherioides	VG	5	81.74	147	148	148	160	168	170	NA	170	NA	179	191	NA	NA
13	A3L1	A	3	3	L	1	c	AC	E. hermaphroditum	EH	1	NA	NA	NA	NA	NA	NA	NA	NA	NA	NA	NA	NA	NA	NA
13	A3L1	A	3	3	L	1	c	AC	E. hermaphroditum	EH	2	NA	NA	NA	NA	NA	NA	NA	NA	NA	NA	NA	NA	NA	NA
13	A3L1	A	3	3	L	1	c	AC	E. hermaphroditum	EH	3	NA	NA	NA	NA	NA	NA	NA	NA	NA	NA	NA	NA	NA	NA
13	A3L1	A	3	3	L	1	c	AC	E. hermaphroditum	EH	4	NA	NA	NA	NA	NA	NA	NA	NA	NA	NA	NA	NA	NA	NA
13	A3L1	A	3	3	L	1	c	AC	E. hermaphroditum	EH	5	NA	NA	NA	NA	NA	NA	NA	NA	NA	NA	NA	NA	NA	NA
14	A3L2	A	3	3	L	2	w	AW	V. myrtillus	VM	1	89.96	149	150	149	160	166	172	NA	170	NA	NA	NA	NA	NA
14	A3L2	A	3	3	L	2	w	AW	V. myrtillus	VM	2	89.96	149	150	149	158	168	172	NA	170	163	166	170	176	NA
14	A3L2	A	3	3	L	2	w	AW	V. myrtillus	VM	3	89.96	149	150	149	158	166	172	NA	170	163	166	170	176	182
14	A3L2	A	3	3	L	2	w	AW	V. myrtillus	VM	4	89.96	149	150	149	154	160	170	NA	166	160	163	166	170	176
14	A3L2	A	3	3	L	2	w	AW	V. myrtillus	VM	5	89.96	149	150	149	154	163	170	NA	170	NA	NA	NA	NA	NA
14	A3L2	A	3	3	L	2	w	AW	V. gaultherioides	VG	1	89.96	149	151	152	158	168	182	NA	172	170	172	176	186	195
14	A3L2	A	3	3	L	2	w	AW	V. gaultherioides	VG	2	89.96	149	151	152	160	168	182	NA	172	170	172	176	197	200
14	A3L2	A	3	3	L	2	w	AW	V. gaultherioides	VG	3	89.96	149	151	152	158	168	182	NA	172	170	172	176	NA	NA
14	A3L2	A	3	3	L	2	w	AW	V. gaultherioides	VG	4	89.96	149	151	152	158	168	176	NA	170	170	172	176	200	206
14	A3L2	A	3	3	L	2	w	AW	V. gaultherioides	VG	5	89.96	149	151	152	158	168	176	NA	170	170	172	176	NA	NA
14	A3L2	A	3	3	L	2	w	AW	E. hermaphroditum	EH	1	NA	NA	NA	NA	NA	NA	NA	NA	NA	NA	NA	NA	NA	NA
14	A3L2	A	3	3	L	2	w	AW	E. hermaphroditum	EH	2	NA	NA	NA	NA	NA	NA	NA	NA	NA	NA	NA	NA	NA	NA
14	A3L2	A	3	3	L	2	w	AW	E. hermaphroditum	EH	3	NA	NA	NA	NA	NA	NA	NA	NA	NA	NA	NA	NA	NA	NA
14	A3L2	A	3	3	L	2	w	AW	E. hermaphroditum	EH	4	NA	NA	NA	NA	NA	NA	NA	NA	NA	NA	NA	NA	NA	NA
14	A3L2	A	3	3	L	2	w	AW	E. hermaphroditum	EH	5	NA	NA	NA	NA	NA	NA	NA	NA	NA	NA	NA	NA	NA	NA
16	A3P1	A	3	3	P	1	c	AC	V. myrtillus	VM	1	67.05	142	143	144	154	158	172	NA	166	NA	NA	NA	NA	NA
16	A3P1	A	3	3	P	1	c	AC	V. myrtillus	VM	2	67.05	142	143	144	154	158	172	NA	166	158	163	170	NA	NA
16	A3P1	A	3	3	P	1	c	AC	V. myrtillus	VM	3	67.05	142	143	144	154	158	166	NA	166	NA	NA	NA	NA	NA
16	A3P1	A	3	3	P	1	c	AC	V. myrtillus	VM	4	67.05	142	143	144	154	158	166	NA	166	NA	NA	NA	NA	NA
16	A3P1	A	3	3	P	1	c	AC	V. myrtillus	VM	5	67.05	142	143	144	154	158	176	NA	166	NA	NA	NA	NA	NA
16	A3P1	A	3	3	P	1	c	AC	V. gaultherioides	VG	1	67.05	142	143	146	158	166	170	NA	170	170	172	176	186	195
16	A3P1	A	3	3	P	1	c	AC	V. gaultherioides	VG	2	67.05	142	143	146	152	154	170	NA	166	168	170	172	186	NA
16	A3P1	A	3	3	P	1	c	AC	V. gaultherioides	VG	3	67.05	142	143	146	158	166	170	NA	170	170	172	176	186	195
16	A3P1	A	3	3	P	1	c	AC	V. gaultherioides	VG	4	67.05	142	143	146	154	158	170	NA	170	168	170	172	NA	195
16	A3P1	A	3	3	P	1	c	AC	V. gaultherioides	VG	5	67.05	142	143	146	154	158	170	NA	170	170	172	176	186	197
16	A3P1	A	3	3	P	1	c	AC	E. hermaphroditum	EH	1	NA	NA	NA	NA	NA	NA	NA	NA	NA	NA	NA	NA	NA	NA
16	A3P1	A	3	3	P	1	c	AC	E. hermaphroditum	EH	2	NA	NA	NA	NA	NA	NA	NA	NA	NA	NA	NA	NA	NA	NA
16	A3P1	A	3	3	P	1	c	AC	E. hermaphroditum	EH	3	NA	NA	NA	NA	NA	NA	NA	NA	NA	NA	NA	NA	NA	NA
16	A3P1	A	3	3	P	1	c	AC	E. hermaphroditum	EH	4	NA	NA	NA	NA	NA	NA	NA	NA	NA	NA	NA	NA	NA	NA
16	A3P1	A	3	3	P	1	c	AC	E. hermaphroditum	EH	5	NA	NA	NA	NA	NA	NA	NA	NA	NA	NA	NA	NA	NA	NA
15	A3P2	A	3	3	P	2	w	AW	V. myrtillus	VM	1	67.19	142	143	144	154	160	170	NA	166	160	160	166	170	176
15	A3P2	A	3	3	P	2	w	AW	V. myrtillus	VM	2	67.19	142	143	144	154	160	170	NA	166	160	163	170	172	176
15	A3P2	A	3	3	P	2	w	AW	V. myrtillus	VM	3	67.19	142	143	144	154	163	176	NA	166	160	163	170	170	191
15	A3P2	A	3	3	P	2	w	AW	V. myrtillus	VM	4	67.19	142	143	144	158	170	176	NA	170	160	166	170	176	182
15	A3P2	A	3	3	P	2	w	AW	V. myrtillus	VM	5	67.19	142	143	144	158	160	172	NA	166	160	160	170	172	NA
15	A3P2	A	3	3	P	2	w	AW	V. gaultherioides	VG	1	67.19	142	143	146	158	166	176	NA	170	170	172	176	191	195
15	A3P2	A	3	3	P	2	w	AW	V. gaultherioides	VG	2	67.19	142	143	146	158	163	176	NA	170	170	172	176	186	195
15	A3P2	A	3	3	P	2	w	AW	V. gaultherioides	VG	3	67.19	142	143	146	158	163	176	NA	170	170	176	179	195	NA
15	A3P2	A	3	3	P	2	w	AW	V. gaultherioides	VG	4	67.19	142	143	146	158	160	176	NA	166	170	172	176	182	186
15	A3P2	A	3	3	P	2	w	AW	V. gaultherioides	VG	5	67.19	142	143	146	158	160	170	NA	166	170	172	176	186	195
15	A3P2	A	3	3	P	2	w	AW	E. hermaphroditum	EH	1	67.19	142	143	NA	NA	NA	NA	166	182	146	150	152	154	166
15	A3P2	A	3	3	P	2	w	AW	E. hermaphroditum	EH	2	67.19	142	143	NA	NA	NA	NA	166	182	146	150	152	154	166
15	A3P2	A	3	3	P	2	w	AW	E. hermaphroditum	EH	3	67.19	142	143	NA	NA	NA	NA	166	182	146	150	152	154	170
15	A3P2	A	3	3	P	2	w	AW	E. hermaphroditum	EH	4	67.19	142	143	NA	NA	NA	NA	166	182	146	150	152	154	163
15	A3P2	A	3	3	P	2	w	AW	E. hermaphroditum	EH	5	67.19	142	143	NA	NA	NA	NA	166	182	146	150	152	160	170
30	A4L1	A	4	4	L	1	w	AW	V. myrtillus	VM	1	59.31	145	145	146	157	160	170	NA	166	NA	NA	NA	NA	NA
30	A4L1	A	4	4	L	1	w	AW	V. myrtillus	VM	2	59.31	145	145	145	157	160	170	NA	170	NA	NA	NA	NA	NA
30	A4L1	A	4	4	L	1	w	AW	V. myrtillus	VM	3	59.31	145	145	145	157	163	172	NA	166	160	166	170	176	182
30	A4L1	A	4	4	L	1	w	AW	V. myrtillus	VM	4	59.31	145	145	145	157	160	170	NA	166	NA	NA	NA	NA	NA
30	A4L1	A	4	4	L	1	w	AW	V. myrtillus	VM	5	59.31	145	145	145	157	160	170	NA	166	NA	NA	NA	NA	NA
30	A4L1	A	4	4	L	1	w	AW	V. gaultherioides	VG	1	59.31	145	145	146	157	170	176	NA	170	NA	NA	NA	NA	NA
30	A4L1	A	4	4	L	1	w	AW	V. gaultherioides	VG	2	59.31	145	145	146	160	166	179	NA	170	172	176	182	191	195
30	A4L1	A	4	4	L	1	w	AW	V. gaultherioides	VG	3	59.31	145	145	146	157	163	170	NA	170	170	176	179	186	200
30	A4L1	A	4	4	L	1	w	AW	V. gaultherioides	VG	4	59.31	145	145	146	160	168	172	NA	172	170	176	186	191	195
30	A4L1	A	4	4	L	1	w	AW	V. gaultherioides	VG	5	59.31	145	145	146	163	168	172	NA	170	NA	NA	NA	NA	NA
30	A4L1	A	4	4	L	1	w	AW	E. hermaphroditum	EH	1	59.31	145	145	NA	NA	NA	NA	166	182	146	150	154	157	NA
30	A4L1	A	4	4	L	1	w	AW	E. hermaphroditum	EH	2	59.31	145	145	NA	NA	NA	NA	166	182	146	NA	NA	NA	NA
30	A4L1	A	4	4	L	1	w	AW	E. hermaphroditum	EH	3	59.31	145	145	NA	NA	NA	NA	166	182	146	NA	NA	NA	NA
30	A4L1	A	4	4	L	1	w	AW	E. hermaphroditum	EH	4	59.31	145	145	NA	NA	NA	NA	166	182	146	NA	NA	NA	NA
30	A4L1	A	4	4	L	1	w	AW	E. hermaphroditum	EH	5	NA	NA	NA	NA	NA	NA	NA	NA	NA	NA	NA	NA	NA	NA
32	A4L2	A	4	4	L	2	c	AC	V. myrtillus	VM	1	62.55	145	145	145	157	163	172	NA	170	164	166	170	176	182
32	A4L2	A	4	4	L	2	c	AC	V. myrtillus	VM	2	62.55	145	145	145	157	163	172	NA	166	160	163	170	176	182
32	A4L2	A	4	4	L	2	c	AC	V. myrtillus	VM	3	62.55	145	145	146	160	163	176	NA	170	NA	NA	NA	NA	NA
32	A4L2	A	4	4	L	2	c	AC	V. myrtillus	VM	4	62.55	145	145	145	157	163	172	NA	166	160	166	170	176	182
32	A4L2	A	4	4	L	2	c	AC	V. myrtillus	VM	5	62.55	145	145	146	157	163	172	NA	166	163	166	NA	NA	NA
32	A4L2	A	4	4	L	2	c	AC	V. gaultherioides	VG	1	62.55	145	145	146	157	163	172	NA	170	NA	NA	NA	NA	NA
32	A4L2	A	4	4	L	2	c	AC	V. gaultherioides	VG	2	62.55	145	145	150	157	168	172	NA	170	170	176	NA	NA	NA
32	A4L2	A	4	4	L	2	c	AC	V. gaultherioides	VG	3	62.55	145	145	150	160	168	176	NA	170	NA	NA	NA	NA	NA
32	A4L2	A	4	4	L	2	c	AC	V. gaultherioides	VG	4	62.55	145	145	150	160	163	176	NA	170	170	176	182	191	195
32	A4L2	A	4	4	L	2	c	AC	V. gaultherioides	VG	5	62.55	145	145	150	157	163	176	NA	170	170	176	182	191	195
32	A4L2	A	4	4	L	2	c	AC	E. hermaphroditum	EH	1	NA	NA	NA	NA	NA	NA	NA	NA	NA	NA	NA	NA	NA	NA
32	A4L2	A	4	4	L	2	c	AC	E. hermaphroditum	EH	2	NA	NA	NA	NA	NA	NA	NA	NA	NA	NA	NA	NA	NA	NA
32	A4L2	A	4	4	L	2	c	AC	E. hermaphroditum	EH	3	NA	NA	NA	NA	NA	NA	NA	NA	NA	NA	NA	NA	NA	NA
32	A4L2	A	4	4	L	2	c	AC	E. hermaphroditum	EH	4	NA	NA	NA	NA	NA	NA	NA	NA	NA	NA	NA	NA	NA	NA
32	A4L2	A	4	4	L	2	c	AC	E. hermaphroditum	EH	5	NA	NA	NA	NA	NA	NA	NA	NA	NA	NA	NA	NA	NA	NA
29	A4P1	A	4	4	P	1	w	AW	V. myrtillus	VM	1	74.4	145	145	145	157	163	170	NA	170	160	166	170	172	182
29	A4P1	A	4	4	P	1	w	AW	V. myrtillus	VM	2	74.4	145	145	145	157	163	170	NA	166	160	166	170	176	186
29	A4P1	A	4	4	P	1	w	AW	V. myrtillus	VM	3	74.4	145	145	145	157	163	170	NA	166	160	166	170	172	182
29	A4P1	A	4	4	P	1	w	AW	V. myrtillus	VM	4	74.4	145	145	145	160	168	172	NA	170	163	166	170	176	182
29	A4P1	A	4	4	P	1	w	AW	V. myrtillus	VM	5	74.4	145	145	146	157	166	170	NA	166	NA	NA	NA	NA	NA
29	A4P1	A	4	4	P	1	w	AW	V. gaultherioides	VG	1	74.4	145	145	146	157	170	172	NA	170	170	176	182	NA	NA
29	A4P1	A	4	4	P	1	w	AW	V. gaultherioides	VG	2	74.4	145	145	146	160	168	172	NA	170	176	179	182	NA	NA
29	A4P1	A	4	4	P	1	w	AW	V. gaultherioides	VG	3	74.4	145	145	146	157	166	172	NA	170	NA	NA	NA	NA	NA
29	A4P1	A	4	4	P	1	w	AW	V. gaultherioides	VG	4	74.4	145	145	146	157	168	176	NA	170	NA	NA	NA	NA	NA
29	A4P1	A	4	4	P	1	w	AW	V. gaultherioides	VG	5	74.4	145	145	146	157	166	172	NA	170	NA	NA	NA	NA	NA
29	A4P1	A	4	4	P	1	w	AW	E. hermaphroditum	EH	1	74.4	145	145	NA	NA	NA	NA	166	182	148	150	154	160	170
29	A4P1	A	4	4	P	1	w	AW	E. hermaphroditum	EH	2	74.4	145	145	NA	NA	NA	NA	166	188	163	165	166	170	NA
29	A4P1	A	4	4	P	1	w	AW	E. hermaphroditum	EH	3	74.4	145	145	NA	NA	NA	NA	166	182	NA	NA	NA	NA	NA
29	A4P1	A	4	4	P	1	w	AW	E. hermaphroditum	EH	4	74.4	145	145	NA	NA	NA	NA	166	188	NA	NA	NA	170	NA
29	A4P1	A	4	4	P	1	w	AW	E. hermaphroditum	EH	5	74.4	145	145	NA	NA	NA	NA	166	182	NA	NA	NA	NA	NA
31	A4P2	A	4	4	P	2	c	AC	V. myrtillus	VM	1	68.36	143	144	145	160	170	176	NA	170	160	163	170	176	182
31	A4P2	A	4	4	P	2	c	AC	V. myrtillus	VM	2	68.36	143	144	145	157	160	172	NA	166	158	160	170	176	182
31	A4P2	A	4	4	P	2	c	AC	V. myrtillus	VM	3	68.36	143	144	145	157	166	176	NA	170	163	166	170	176	182
31	A4P2	A	4	4	P	2	c	AC	V. myrtillus	VM	4	68.36	143	144	144	157	160	170	NA	166	160	163	170	176	182
31	A4P2	A	4	4	P	2	c	AC	V. myrtillus	VM	5	68.36	143	144	144	157	160	172	NA	166	158	160	170	172	182
31	A4P2	A	4	4	P	2	c	AC	V. gaultherioides	VG	1	68.36	143	144	150	157	163	170	NA	170	NA	NA	NA	NA	NA
31	A4P2	A	4	4	P	2	c	AC	V. gaultherioides	VG	2	68.36	143	144	146	157	166	172	NA	170	NA	NA	NA	NA	NA
31	A4P2	A	4	4	P	2	c	AC	V. gaultherioides	VG	3	68.36	143	144	146	160	168	172	NA	170	NA	NA	NA	NA	NA
31	A4P2	A	4	4	P	2	c	AC	V. gaultherioides	VG	4	68.36	143	144	146	157	166	172	NA	170	NA	NA	NA	NA	NA
31	A4P2	A	4	4	P	2	c	AC	V. gaultherioides	VG	5	68.36	143	144	145	157	163	172	NA	170	NA	NA	NA	NA	NA
31	A4P2	A	4	4	P	2	c	AC	E. hermaphroditum	EH	1	68.36	143	144	NA	NA	NA	NA	166	182	146	152	154	160	170
31	A4P2	A	4	4	P	2	c	AC	E. hermaphroditum	EH	2	68.36	143	144	NA	NA	NA	NA	166	182	144	146	150	160	170
31	A4P2	A	4	4	P	2	c	AC	E. hermaphroditum	EH	3	68.36	143	144	NA	NA	NA	NA	166	182	144	146	152	160	166
31	A4P2	A	4	4	P	2	c	AC	E. hermaphroditum	EH	4	68.36	143	144	NA	NA	NA	NA	166	182	144	146	150	160	166
31	A4P2	A	4	4	P	2	c	AC	E. hermaphroditum	EH	5	68.36	143	144	NA	NA	NA	NA	166	182	144	146	152	160	170
36	A5L1	A	5	5	L	1	w	AW	V. myrtillus	VM	1	68.91	152	152	152	157	168	176	NA	170	163	168	170	182	182
36	A5L1	A	5	5	L	1	w	AW	V. myrtillus	VM	2	68.91	152	152	152	157	168	170	NA	170	163	168	170	176	182
36	A5L1	A	5	5	L	1	w	AW	V. myrtillus	VM	3	68.91	152	152	152	160	168	176	NA	170	166	170	172	176	182
36	A5L1	A	5	5	L	1	w	AW	V. myrtillus	VM	4	68.91	152	152	152	160	168	172	NA	170	163	170	172	182	182
36	A5L1	A	5	5	L	1	w	AW	V. myrtillus	VM	5	68.91	152	152	152	160	170	176	NA	170	163	168	170	176	182
36	A5L1	A	5	5	L	1	w	AW	V. gaultherioides	VG	1	68.91	152	152	154	160	170	176	NA	170	170	176	182	191	195
36	A5L1	A	5	5	L	1	w	AW	V. gaultherioides	VG	2	68.91	152	152	152	163	170	176	NA	170	170	176	182	186	195
36	A5L1	A	5	5	L	1	w	AW	V. gaultherioides	VG	3	68.91	152	152	154	163	170	176	NA	170	170	176	182	191	195
36	A5L1	A	5	5	L	1	w	AW	V. gaultherioides	VG	4	68.91	152	152	154	163	170	176	NA	170	172	176	182	186	195
36	A5L1	A	5	5	L	1	w	AW	V. gaultherioides	VG	5	68.91	152	152	152	163	170	176	NA	170	172	176	182	191	197
36	A5L1	A	5	5	L	1	w	AW	E. hermaphroditum	EH	1	68.91	152	152	NA	NA	NA	NA	166	182	154	157	163	170	176
36	A5L1	A	5	5	L	1	w	AW	E. hermaphroditum	EH	2	68.91	152	152	NA	NA	NA	NA	166	182	154	157	158	160	170
36	A5L1	A	5	5	L	1	w	AW	E. hermaphroditum	EH	3	68.91	152	152	NA	NA	NA	NA	166	182	NA	NA	NA	NA	NA
36	A5L1	A	5	5	L	1	w	AW	E. hermaphroditum	EH	4	68.91	152	152	NA	NA	NA	NA	166	182	NA	NA	NA	NA	NA
36	A5L1	A	5	5	L	1	w	AW	E. hermaphroditum	EH	5	68.91	152	152	NA	NA	NA	NA	166	182	NA	160	160	170	172
35	A5L2	A	5	5	L	2	c	AC	V. myrtillus	VM	1	86.07	145	146	146	157	160	172	NA	166	160	163	170	176	182
35	A5L2	A	5	5	L	2	c	AC	V. myrtillus	VM	2	86.07	145	146	146	160	168	176	NA	166	163	170	170	176	186
35	A5L2	A	5	5	L	2	c	AC	V. myrtillus	VM	3	86.07	145	146	146	157	160	172	NA	166	160	163	170	172	NA
35	A5L2	A	5	5	L	2	c	AC	V. myrtillus	VM	4	86.07	145	146	146	157	160	172	NA	166	160	160	170	176	NA
35	A5L2	A	5	5	L	2	c	AC	V. myrtillus	VM	5	86.07	145	146	146	157	160	172	NA	166	160	163	NA	NA	NA
35	A5L2	A	5	5	L	2	c	AC	V. gaultherioides	VG	1	86.07	145	146	146	160	168	172	NA	170	170	176	182	NA	206
35	A5L2	A	5	5	L	2	c	AC	V. gaultherioides	VG	2	86.07	145	146	146	160	166	172	NA	170	170	176	182	NA	NA
35	A5L2	A	5	5	L	2	c	AC	V. gaultherioides	VG	3	86.07	145	146	146	160	166	176	NA	170	172	179	186	NA	NA
35	A5L2	A	5	5	L	2	c	AC	V. gaultherioides	VG	4	86.07	145	146	146	160	170	176	NA	170	NA	NA	NA	NA	NA
35	A5L2	A	5	5	L	2	c	AC	V. gaultherioides	VG	5	86.07	145	146	150	160	170	176	NA	170	NA	NA	NA	NA	NA
35	A5L2	A	5	5	L	2	c	AC	E. hermaphroditum	EH	1	86.07	145	146	NA	NA	NA	NA	166	182	146	150	154	163	170
35	A5L2	A	5	5	L	2	c	AC	E. hermaphroditum	EH	2	86.07	145	146	NA	NA	NA	NA	166	182	146	150	154	163	170
35	A5L2	A	5	5	L	2	c	AC	E. hermaphroditum	EH	3	86.07	145	146	NA	NA	NA	NA	166	182	150	154	157	166	170
35	A5L2	A	5	5	L	2	c	AC	E. hermaphroditum	EH	4	86.07	145	146	NA	NA	NA	NA	166	182	146	152	154	160	170
35	A5L2	A	5	5	L	2	c	AC	E. hermaphroditum	EH	5	86.07	145	146	NA	NA	NA	NA	166	182	146	150	154	163	170
38	A5P1	A	5	5	P	1	w	AW	V. myrtillus	VM	1	61.23	145	146	145	157	160	172	NA	166	163	166	170	176	182
38	A5P1	A	5	5	P	1	w	AW	V. myrtillus	VM	2	61.23	145	146	145	157	160	172	NA	170	160	170	NA	NA	NA
38	A5P1	A	5	5	P	1	w	AW	V. myrtillus	VM	3	61.23	145	146	145	160	163	172	NA	166	160	163	170	176	182
38	A5P1	A	5	5	P	1	w	AW	V. myrtillus	VM	4	61.23	145	146	146	157	170	184	NA	170	163	166	170	176	182
38	A5P1	A	5	5	P	1	w	AW	V. myrtillus	VM	5	61.23	145	146	146	157	163	172	NA	166	160	163	170	176	182
38	A5P1	A	5	5	P	1	w	AW	V. gaultherioides	VG	1	61.23	145	146	146	160	163	172	NA	170	170	172	179	195	197
38	A5P1	A	5	5	P	1	w	AW	V. gaultherioides	VG	2	61.23	145	146	146	157	160	172	NA	170	170	172	179	195	200
38	A5P1	A	5	5	P	1	w	AW	V. gaultherioides	VG	3	61.23	145	146	146	160	168	172	NA	170	170	176	179	195	197
38	A5P1	A	5	5	P	1	w	AW	V. gaultherioides	VG	4	61.23	145	146	146	160	170	182	NA	172	172	176	179	195	197
38	A5P1	A	5	5	P	1	w	AW	V. gaultherioides	VG	5	61.23	145	146	146	157	166	172	NA	166	170	176	179	195	197
38	A5P1	A	5	5	P	1	w	AW	E. hermaphroditum	EH	1	61.23	145	146	NA	NA	NA	NA	166	186	NA	NA	160	163	166
38	A5P1	A	5	5	P	1	w	AW	E. hermaphroditum	EH	2	61.23	145	146	NA	NA	NA	NA	166	186	146	150	154	160	172
38	A5P1	A	5	5	P	1	w	AW	E. hermaphroditum	EH	3	61.23	145	146	NA	NA	NA	NA	166	186	154	157	NA	170	NA
38	A5P1	A	5	5	P	1	w	AW	E. hermaphroditum	EH	4	61.23	145	146	NA	NA	NA	NA	166	182	NA	NA	160	163	166
38	A5P1	A	5	5	P	1	w	AW	E. hermaphroditum	EH	5	61.23	145	146	NA	NA	NA	NA	166	186	NA	NA	NA	NA	182
37	A5P2	A	5	5	P	2	c	AC	V. myrtillus	VM	1	75.07	145	145	146	160	170	182	NA	170	NA	170	176	NA	NA
37	A5P2	A	5	5	P	2	c	AC	V. myrtillus	VM	2	75.07	145	145	146	160	170	182	NA	172	166	170	172	182	191
37	A5P2	A	5	5	P	2	c	AC	V. myrtillus	VM	3	75.07	145	145	146	166	170	182	NA	172	NA	NA	NA	NA	NA
37	A5P2	A	5	5	P	2	c	AC	V. myrtillus	VM	4	75.07	145	145	146	160	170	182	NA	170	NA	NA	NA	NA	NA
37	A5P2	A	5	5	P	2	c	AC	V. myrtillus	VM	5	75.07	145	145	146	157	170	182	NA	170	NA	NA	NA	NA	NA
37	A5P2	A	5	5	P	2	c	AC	V. gaultherioides	VG	1	75.07	145	145	146	160	176	179	NA	176	NA	176	182	NA	NA
37	A5P2	A	5	5	P	2	c	AC	V. gaultherioides	VG	2	75.07	145	145	146	160	170	182	NA	170	NA	NA	NA	NA	NA
37	A5P2	A	5	5	P	2	c	AC	V. gaultherioides	VG	3	75.07	145	145	146	160	168	182	NA	170	170	176	182	191	195
37	A5P2	A	5	5	P	2	c	AC	V. gaultherioides	VG	4	75.07	145	145	146	160	168	172	NA	170	170	176	197	212	NA
37	A5P2	A	5	5	P	2	c	AC	V. gaultherioides	VG	5	75.07	145	145	146	160	170	182	NA	170	172	176	186	191	195
37	A5P2	A	5	5	P	2	c	AC	E. hermaphroditum	EH	1	75.07	145	145	NA	NA	NA	NA	166	188	154	157	160	166	176
37	A5P2	A	5	5	P	2	c	AC	E. hermaphroditum	EH	2	75.07	145	145	NA	NA	NA	NA	166	186	154	157	163	NA	NA
37	A5P2	A	5	5	P	2	c	AC	E. hermaphroditum	EH	3	75.07	145	145	NA	NA	NA	NA	166	186	146	154	157	172	NA
37	A5P2	A	5	5	P	2	c	AC	E. hermaphroditum	EH	4	75.07	145	145	NA	NA	NA	NA	172	182	NA	NA	NA	172	172
37	A5P2	A	5	5	P	2	c	AC	E. hermaphroditum	EH	5	75.07	145	145	NA	NA	NA	NA	166	186	NA	NA	NA	NA	NA
1	E1L1	E	1	6	L	1	w	EW	V. myrtillus	VM	1	85.74	142	143	145	154	157	166	NA	166	158	160	163	172	182
1	E1L1	E	1	6	L	1	w	EW	V. myrtillus	VM	2	85.74	142	143	146	157	160	168	NA	166	NA	NA	NA	NA	NA
1	E1L1	E	1	6	L	1	w	EW	V. myrtillus	VM	3	85.74	142	143	146	157	163	168	NA	166	160	163	170	176	182
1	E1L1	E	1	6	L	1	w	EW	V. myrtillus	VM	4	85.74	142	143	146	157	160	168	NA	166	158	160	170	172	182
1	E1L1	E	1	6	L	1	w	EW	V. myrtillus	VM	5	85.74	142	143	145	155	157	168	NA	166	158	160	170	176	182
1	E1L1	E	1	6	L	1	w	EW	V. gaultherioides	VG	1	NA	NA	NA	NA	NA	NA	NA	NA	NA	NA	NA	NA	NA	NA
1	E1L1	E	1	6	L	1	w	EW	V. gaultherioides	VG	2	NA	NA	NA	NA	NA	NA	NA	NA	NA	NA	NA	NA	NA	NA
1	E1L1	E	1	6	L	1	w	EW	V. gaultherioides	VG	3	NA	NA	NA	NA	NA	NA	NA	NA	NA	NA	NA	NA	NA	NA
1	E1L1	E	1	6	L	1	w	EW	V. gaultherioides	VG	4	NA	NA	NA	NA	NA	NA	NA	NA	NA	NA	NA	NA	NA	NA
1	E1L1	E	1	6	L	1	w	EW	V. gaultherioides	VG	5	NA	NA	NA	NA	NA	NA	NA	NA	NA	NA	NA	NA	NA	NA
1	E1L1	E	1	6	L	1	w	EW	E. hermaphroditum	EH	1	NA	NA	NA	NA	NA	NA	NA	NA	NA	NA	NA	NA	NA	NA
1	E1L1	E	1	6	L	1	w	EW	E. hermaphroditum	EH	2	NA	NA	NA	NA	NA	NA	NA	NA	NA	NA	NA	NA	NA	NA
1	E1L1	E	1	6	L	1	w	EW	E. hermaphroditum	EH	3	NA	NA	NA	NA	NA	NA	NA	NA	NA	NA	NA	NA	NA	NA
1	E1L1	E	1	6	L	1	w	EW	E. hermaphroditum	EH	4	NA	NA	NA	NA	NA	NA	NA	NA	NA	NA	NA	NA	NA	NA
1	E1L1	E	1	6	L	1	w	EW	E. hermaphroditum	EH	5	NA	NA	NA	NA	NA	NA	NA	NA	NA	NA	NA	NA	NA	NA
5	E1L2	E	1	6	L	2	c	EC	V. myrtillus	VM	1	85.17	145	146	146	157	160	172	NA	166	NA	NA	NA	NA	NA
5	E1L2	E	1	6	L	2	c	EC	V. myrtillus	VM	2	85.17	145	146	146	154	160	166	NA	166	NA	NA	NA	NA	NA
5	E1L2	E	1	6	L	2	c	EC	V. myrtillus	VM	3	85.17	145	146	146	154	160	172	NA	166	158	160	163	176	NA
5	E1L2	E	1	6	L	2	c	EC	V. myrtillus	VM	4	85.17	145	146	146	157	160	172	NA	166	158	160	170	176	186
5	E1L2	E	1	6	L	2	c	EC	V. myrtillus	VM	5	85.17	145	146	146	157	163	172	NA	166	NA	NA	NA	NA	NA
5	E1L2	E	1	6	L	2	c	EC	V. gaultherioides	VG	1	85.17	145	146	146	154	160	172	NA	170	170	172	176	197	200
5	E1L2	E	1	6	L	2	c	EC	V. gaultherioides	VG	2	85.17	145	146	146	157	163	172	NA	170	NA	NA	NA	NA	NA
5	E1L2	E	1	6	L	2	c	EC	V. gaultherioides	VG	3	85.17	145	146	146	157	163	176	NA	170	170	172	176	191	197
5	E1L2	E	1	6	L	2	c	EC	V. gaultherioides	VG	4	85.17	145	146	146	157	166	176	NA	170	170	172	176	186	197
5	E1L2	E	1	6	L	2	c	EC	V. gaultherioides	VG	5	85.17	145	146	146	157	166	172	NA	170	NA	NA	NA	NA	NA
5	E1L2	E	1	6	L	2	c	EC	E. hermaphroditum	EH	1	85.17	145	146	NA	NA	NA	NA	166	182	NA	NA	NA	NA	NA
5	E1L2	E	1	6	L	2	c	EC	E. hermaphroditum	EH	2	NA	NA	NA	NA	NA	NA	NA	NA	NA	NA	NA	NA	NA	NA
5	E1L2	E	1	6	L	2	c	EC	E. hermaphroditum	EH	3	NA	NA	NA	NA	NA	NA	NA	NA	NA	NA	NA	NA	NA	NA
5	E1L2	E	1	6	L	2	c	EC	E. hermaphroditum	EH	4	NA	NA	NA	NA	NA	NA	NA	NA	NA	NA	NA	NA	NA	NA
5	E1L2	E	1	6	L	2	c	EC	E. hermaphroditum	EH	5	NA	NA	NA	NA	NA	NA	NA	NA	NA	NA	NA	NA	NA	NA
3	E1P1	E	1	6	P	1	w	EW	V. myrtillus	VM	1	68.11	148	148	148	157	166	170	NA	170	166	170	170	176	186
3	E1P1	E	1	6	P	1	w	EW	V. myrtillus	VM	2	68.11	148	148	148	157	166	172	NA	166	NA	170	172	176	182
3	E1P1	E	1	6	P	1	w	EW	V. myrtillus	VM	3	68.11	148	148	148	157	170	176	NA	170	NA	170	172	176	NA
3	E1P1	E	1	6	P	1	w	EW	V. myrtillus	VM	4	68.11	148	148	148	157	166	172	NA	166	163	166	170	172	182
3	E1P1	E	1	6	P	1	w	EW	V. myrtillus	VM	5	68.11	148	148	148	157	166	172	NA	166	163	166	170	172	182
3	E1P1	E	1	6	P	1	w	EW	V. gaultherioides	VG	1	68.11	148	148	150	157	170	176	NA	170	170	176	179	191	195
3	E1P1	E	1	6	P	1	w	EW	V. gaultherioides	VG	2	68.11	148	148	150	157	170	176	NA	170	170	172	176	193	195
3	E1P1	E	1	6	P	1	w	EW	V. gaultherioides	VG	3	68.11	148	148	150	160	170	179	NA	179	170	176	188	191	191
3	E1P1	E	1	6	P	1	w	EW	V. gaultherioides	VG	4	68.11	148	148	149	157	170	176	NA	170	170	176	179	193	195
3	E1P1	E	1	6	P	1	w	EW	V. gaultherioides	VG	5	68.11	148	148	150	160	170	176	NA	170	170	172	176	191	195
3	E1P1	E	1	6	P	1	w	EW	E. hermaphroditum	EH	1	NA	NA	NA	NA	NA	NA	NA	NA	NA	NA	NA	NA	NA	NA
3	E1P1	E	1	6	P	1	w	EW	E. hermaphroditum	EH	2	NA	NA	NA	NA	NA	NA	NA	NA	NA	NA	NA	NA	NA	NA
3	E1P1	E	1	6	P	1	w	EW	E. hermaphroditum	EH	3	NA	NA	NA	NA	NA	NA	NA	NA	NA	NA	NA	NA	NA	NA
3	E1P1	E	1	6	P	1	w	EW	E. hermaphroditum	EH	4	NA	NA	NA	NA	NA	NA	NA	NA	NA	NA	NA	NA	NA	NA
3	E1P1	E	1	6	P	1	w	EW	E. hermaphroditum	EH	5	NA	NA	NA	NA	NA	NA	NA	NA	NA	NA	NA	NA	NA	NA
2	E1P2	E	1	6	P	2	c	EC	V. myrtillus	VM	1	72.99	144	145	146	157	163	170	NA	166	160	160	170	176	182
2	E1P2	E	1	6	P	2	c	EC	V. myrtillus	VM	2	72.99	144	145	146	157	163	182	NA	170	160	163	170	176	NA
2	E1P2	E	1	6	P	2	c	EC	V. myrtillus	VM	3	72.99	144	145	146	157	163	176	NA	166	158	160	170	176	NA
2	E1P2	E	1	6	P	2	c	EC	V. myrtillus	VM	4	72.99	144	145	146	157	163	170	NA	166	160	163	170	176	182
2	E1P2	E	1	6	P	2	c	EC	V. myrtillus	VM	5	72.99	144	145	146	157	160	176	NA	166	158	160	170	176	182
2	E1P2	E	1	6	P	2	c	EC	V. gaultherioides	VG	1	72.99	144	145	146	157	163	182	NA	170	170	176	179	191	195
2	E1P2	E	1	6	P	2	c	EC	V. gaultherioides	VG	2	72.99	144	145	146	160	166	182	NA	170	170	176	179	191	195
2	E1P2	E	1	6	P	2	c	EC	V. gaultherioides	VG	3	72.99	144	145	146	160	166	182	NA	170	170	176	179	203	206
2	E1P2	E	1	6	P	2	c	EC	V. gaultherioides	VG	4	72.99	144	145	146	157	160	176	NA	170	170	176	179	203	206
2	E1P2	E	1	6	P	2	c	EC	V. gaultherioides	VG	5	72.99	144	145	146	157	160	170	NA	170	170	176	NA	NA	NA
2	E1P2	E	1	6	P	2	c	EC	E. hermaphroditum	EH	1	72.99	144	145	NA	NA	NA	NA	166	182	146	152	157	166	170
2	E1P2	E	1	6	P	2	c	EC	E. hermaphroditum	EH	2	72.99	144	145	NA	NA	NA	NA	166	182	145	148	150	152	163
2	E1P2	E	1	6	P	2	c	EC	E. hermaphroditum	EH	3	72.99	144	145	NA	NA	NA	NA	166	182	146	152	157	166	170
2	E1P2	E	1	6	P	2	c	EC	E. hermaphroditum	EH	4	72.99	144	145	NA	NA	NA	NA	166	182	NA	NA	NA	NA	NA
2	E1P2	E	1	6	P	2	c	EC	E. hermaphroditum	EH	5	72.99	144	145	NA	NA	NA	NA	166	182	146	150	152	166	170
23	E2L1	E	2	7	L	1	c	EC	V. myrtillus	VM	1	72.74	145	146	146	157	163	170	NA	166	160	160	170	176	182
23	E2L1	E	2	7	L	1	c	EC	V. myrtillus	VM	2	72.74	145	146	146	157	166	170	NA	166	160	166	170	176	182
23	E2L1	E	2	7	L	1	c	EC	V. myrtillus	VM	3	72.74	145	146	146	154	166	172	NA	166	160	163	170	176	NA
23	E2L1	E	2	7	L	1	c	EC	V. myrtillus	VM	4	72.74	145	146	146	157	166	172	NA	166	160	163	170	176	182
23	E2L1	E	2	7	L	1	c	EC	V. myrtillus	VM	5	72.74	145	146	146	157	163	170	NA	166	160	166	170	176	NA
23	E2L1	E	2	7	L	1	c	EC	V. gaultherioides	VG	1	NA	NA	NA	NA	NA	NA	NA	NA	NA	NA	NA	NA	NA	NA
23	E2L1	E	2	7	L	1	c	EC	V. gaultherioides	VG	2	NA	NA	NA	NA	NA	NA	NA	NA	NA	NA	NA	NA	NA	NA
23	E2L1	E	2	7	L	1	c	EC	V. gaultherioides	VG	3	NA	NA	NA	NA	NA	NA	NA	NA	NA	NA	NA	NA	NA	NA
23	E2L1	E	2	7	L	1	c	EC	V. gaultherioides	VG	4	NA	NA	NA	NA	NA	NA	NA	NA	NA	NA	NA	NA	NA	NA
23	E2L1	E	2	7	L	1	c	EC	V. gaultherioides	VG	5	NA	NA	NA	NA	NA	NA	NA	NA	NA	NA	NA	NA	NA	NA
23	E2L1	E	2	7	L	1	c	EC	E. hermaphroditum	EH	1	NA	NA	NA	NA	NA	NA	NA	NA	NA	NA	NA	NA	NA	NA
23	E2L1	E	2	7	L	1	c	EC	E. hermaphroditum	EH	2	NA	NA	NA	NA	NA	NA	NA	NA	NA	NA	NA	NA	NA	NA
23	E2L1	E	2	7	L	1	c	EC	E. hermaphroditum	EH	3	NA	NA	NA	NA	NA	NA	NA	NA	NA	NA	NA	NA	NA	NA
23	E2L1	E	2	7	L	1	c	EC	E. hermaphroditum	EH	4	NA	NA	NA	NA	NA	NA	NA	NA	NA	NA	NA	NA	NA	NA
23	E2L1	E	2	7	L	1	c	EC	E. hermaphroditum	EH	5	NA	NA	NA	NA	NA	NA	NA	NA	NA	NA	NA	NA	NA	NA
22	E2L2	E	2	7	L	2	w	EW	V. myrtillus	VM	1	77.49	142	143	144	152	154	163	NA	163	NA	NA	NA	NA	NA
22	E2L2	E	2	7	L	2	w	EW	V. myrtillus	VM	2	77.49	142	143	144	152	154	163	NA	166	NA	NA	NA	NA	NA
22	E2L2	E	2	7	L	2	w	EW	V. myrtillus	VM	3	77.49	142	143	145	155	157	166	NA	166	157	160	163	NA	NA
22	E2L2	E	2	7	L	2	w	EW	V. myrtillus	VM	4	77.49	142	143	144	154	157	166	NA	166	NA	NA	NA	NA	NA
22	E2L2	E	2	7	L	2	w	EW	V. myrtillus	VM	5	77.49	142	143	145	155	157	166	NA	166	NA	NA	NA	NA	NA
22	E2L2	E	2	7	L	2	w	EW	V. gaultherioides	VG	1	77.49	142	143	146	157	160	170	NA	170	170	172	176	NA	NA
22	E2L2	E	2	7	L	2	w	EW	V. gaultherioides	VG	2	77.49	142	143	146	157	160	170	NA	170	170	172	182	NA	NA
22	E2L2	E	2	7	L	2	w	EW	V. gaultherioides	VG	3	77.49	142	143	146	157	163	170	NA	170	170	172	176	186	195
22	E2L2	E	2	7	L	2	w	EW	V. gaultherioides	VG	4	77.49	142	143	146	157	163	170	NA	170	170	172	176	179	197
22	E2L2	E	2	7	L	2	w	EW	V. gaultherioides	VG	5	77.49	142	143	144	155	157	170	NA	170	170	172	176	186	191
22	E2L2	E	2	7	L	2	w	EW	E. hermaphroditum	EH	1	NA	NA	NA	NA	NA	NA	NA	NA	NA	NA	NA	NA	NA	NA
22	E2L2	E	2	7	L	2	w	EW	E. hermaphroditum	EH	2	NA	NA	NA	NA	NA	NA	NA	NA	NA	NA	NA	NA	NA	NA
22	E2L2	E	2	7	L	2	w	EW	E. hermaphroditum	EH	3	NA	NA	NA	NA	NA	NA	NA	NA	NA	NA	NA	NA	NA	NA
22	E2L2	E	2	7	L	2	w	EW	E. hermaphroditum	EH	4	NA	NA	NA	NA	NA	NA	NA	NA	NA	NA	NA	NA	NA	NA
22	E2L2	E	2	7	L	2	w	EW	E. hermaphroditum	EH	5	NA	NA	NA	NA	NA	NA	NA	NA	NA	NA	NA	NA	NA	NA
21	E2P1	E	2	7	P	1	c	EC	V. myrtillus	VM	1	78.64	143	144	144	157	163	170	NA	166	160	163	170	176	182
21	E2P1	E	2	7	P	1	c	EC	V. myrtillus	VM	2	78.64	143	144	144	157	168	186	NA	170	160	166	170	176	182
21	E2P1	E	2	7	P	1	c	EC	V. myrtillus	VM	3	78.64	143	144	144	157	163	170	NA	166	NA	166	NA	NA	NA
21	E2P1	E	2	7	P	1	c	EC	V. myrtillus	VM	4	78.64	143	144	144	154	160	170	NA	166	NA	163	170	NA	NA
21	E2P1	E	2	7	P	1	c	EC	V. myrtillus	VM	5	78.64	143	144	144	157	163	176	NA	166	NA	NA	NA	NA	NA
21	E2P1	E	2	7	P	1	c	EC	V. gaultherioides	VG	1	78.64	143	144	146	160	166	170	NA	170	NA	NA	NA	NA	NA
21	E2P1	E	2	7	P	1	c	EC	V. gaultherioides	VG	2	78.64	143	144	146	160	166	170	NA	170	170	176	186	NA	197
21	E2P1	E	2	7	P	1	c	EC	V. gaultherioides	VG	3	78.64	143	144	146	157	163	170	NA	170	NA	176	NA	NA	NA
21	E2P1	E	2	7	P	1	c	EC	V. gaultherioides	VG	4	78.64	143	144	146	157	163	170	NA	170	NA	NA	NA	NA	NA
21	E2P1	E	2	7	P	1	c	EC	V. gaultherioides	VG	5	78.64	143	144	146	157	168	170	NA	170	NA	NA	NA	NA	NA
21	E2P1	E	2	7	P	1	c	EC	E. hermaphroditum	EH	1	78.64	143	144	NA	NA	NA	NA	166	186	146	150	155	157	170
21	E2P1	E	2	7	P	1	c	EC	E. hermaphroditum	EH	2	78.64	143	144	NA	NA	NA	NA	166	182	146	150	152	163	170
21	E2P1	E	2	7	P	1	c	EC	E. hermaphroditum	EH	3	78.64	143	144	NA	NA	NA	NA	166	182	NA	NA	NA	NA	NA
21	E2P1	E	2	7	P	1	c	EC	E. hermaphroditum	EH	4	78.64	143	144	NA	NA	NA	NA	166	182	NA	NA	NA	NA	NA
21	E2P1	E	2	7	P	1	c	EC	E. hermaphroditum	EH	5	78.64	143	144	NA	NA	NA	NA	166	182	146	150	154	163	172
20	E2P2	E	2	7	P	2	w	EW	V. myrtillus	VM	1	62.92	145	145	146	160	166	176	NA	166	163	166	170	176	182
20	E2P2	E	2	7	P	2	w	EW	V. myrtillus	VM	2	62.92	145	145	146	160	166	170	NA	170	163	NA	170	176	NA
20	E2P2	E	2	7	P	2	w	EW	V. myrtillus	VM	3	62.92	145	145	146	160	166	170	NA	166	163	166	170	176	195
20	E2P2	E	2	7	P	2	w	EW	V. myrtillus	VM	4	62.92	145	145	146	160	163	170	NA	166	NA	NA	NA	NA	NA
20	E2P2	E	2	7	P	2	w	EW	V. myrtillus	VM	5	62.92	145	145	146	160	166	170	NA	170	163	166	170	176	182
20	E2P2	E	2	7	P	2	w	EW	V. gaultherioides	VG	1	62.92	145	145	146	160	166	170	NA	170	170	172	176	186	191
20	E2P2	E	2	7	P	2	w	EW	V. gaultherioides	VG	2	62.92	145	145	146	157	166	170	NA	170	NA	NA	NA	NA	NA
20	E2P2	E	2	7	P	2	w	EW	V. gaultherioides	VG	3	62.92	145	145	146	160	168	172	NA	170	170	172	176	191	195
20	E2P2	E	2	7	P	2	w	EW	V. gaultherioides	VG	4	62.92	145	145	146	157	168	176	NA	170	170	172	176	191	195
20	E2P2	E	2	7	P	2	w	EW	V. gaultherioides	VG	5	62.92	145	145	146	160	168	176	NA	170	170	172	176	NA	NA
20	E2P2	E	2	7	P	2	w	EW	E. hermaphroditum	EH	1	62.92	145	145	NA	NA	NA	NA	166	182	146	152	154	163	NA
20	E2P2	E	2	7	P	2	w	EW	E. hermaphroditum	EH	2	62.92	145	145	NA	NA	NA	NA	166	186	146	152	155	157	186
20	E2P2	E	2	7	P	2	w	EW	E. hermaphroditum	EH	3	62.92	145	145	NA	NA	NA	NA	166	182	146	152	155	157	172
20	E2P2	E	2	7	P	2	w	EW	E. hermaphroditum	EH	4	62.92	145	145	NA	NA	NA	NA	166	182	146	154	155	157	NA
20	E2P2	E	2	7	P	2	w	EW	E. hermaphroditum	EH	5	62.92	145	145	NA	NA	NA	NA	166	192	NA	NA	NA	NA	NA
9	E3L1	E	3	8	L	1	c	EC	V. myrtillus	VM	1	91.76	145	146	146	158	163	170	NA	166	NA	NA	NA	NA	NA
9	E3L1	E	3	8	L	1	c	EC	V. myrtillus	VM	2	91.76	145	146	146	158	163	170	NA	166	160	166	170	176	186
9	E3L1	E	3	8	L	1	c	EC	V. myrtillus	VM	3	91.76	145	146	146	154	163	170	NA	166	160	NA	170	NA	NA
9	E3L1	E	3	8	L	1	c	EC	V. myrtillus	VM	4	91.76	145	146	146	154	160	170	NA	166	NA	NA	NA	NA	NA
9	E3L1	E	3	8	L	1	c	EC	V. myrtillus	VM	5	91.76	145	146	146	154	158	166	NA	166	NA	NA	NA	NA	NA
9	E3L1	E	3	8	L	1	c	EC	V. gaultherioides	VG	1	NA	NA	NA	NA	NA	NA	NA	NA	NA	NA	NA	NA	NA	NA
9	E3L1	E	3	8	L	1	c	EC	V. gaultherioides	VG	2	NA	NA	NA	NA	NA	NA	NA	NA	NA	NA	NA	NA	NA	NA
9	E3L1	E	3	8	L	1	c	EC	V. gaultherioides	VG	3	NA	NA	NA	NA	NA	NA	NA	NA	NA	NA	NA	NA	NA	NA
9	E3L1	E	3	8	L	1	c	EC	V. gaultherioides	VG	4	NA	NA	NA	NA	NA	NA	NA	NA	NA	NA	NA	NA	NA	NA
9	E3L1	E	3	8	L	1	c	EC	V. gaultherioides	VG	5	NA	NA	NA	NA	NA	NA	NA	NA	NA	NA	NA	NA	NA	NA
9	E3L1	E	3	8	L	1	c	EC	E. hermaphroditum	EH	1	NA	NA	NA	NA	NA	NA	NA	NA	NA	NA	NA	NA	NA	NA
9	E3L1	E	3	8	L	1	c	EC	E. hermaphroditum	EH	2	NA	NA	NA	NA	NA	NA	NA	NA	NA	NA	NA	NA	NA	NA
9	E3L1	E	3	8	L	1	c	EC	E. hermaphroditum	EH	3	NA	NA	NA	NA	NA	NA	NA	NA	NA	NA	NA	NA	NA	NA
9	E3L1	E	3	8	L	1	c	EC	E. hermaphroditum	EH	4	NA	NA	NA	NA	NA	NA	NA	NA	NA	NA	NA	NA	NA	NA
9	E3L1	E	3	8	L	1	c	EC	E. hermaphroditum	EH	5	NA	NA	NA	NA	NA	NA	NA	NA	NA	NA	NA	NA	NA	NA
10	E3L2	E	3	8	L	2	w	EW	V. myrtillus	VM	1	78.78	148	148	148	154	160	170	NA	166	158	163	163	170	182
10	E3L2	E	3	8	L	2	w	EW	V. myrtillus	VM	2	78.78	148	148	148	158	163	172	NA	166	158	163	166	176	182
10	E3L2	E	3	8	L	2	w	EW	V. myrtillus	VM	3	78.78	148	148	148	158	160	170	NA	166	NA	NA	NA	NA	NA
10	E3L2	E	3	8	L	2	w	EW	V. myrtillus	VM	4	78.78	148	148	148	158	163	170	NA	166	NA	NA	NA	NA	NA
10	E3L2	E	3	8	L	2	w	EW	V. myrtillus	VM	5	78.78	148	148	148	154	160	172	NA	166	160	163	166	NA	NA
10	E3L2	E	3	8	L	2	w	EW	V. gaultherioides	VG	1	78.78	148	148	150	158	168	172	NA	170	172	176	NA	NA	NA
10	E3L2	E	3	8	L	2	w	EW	V. gaultherioides	VG	2	78.78	148	148	150	158	170	176	NA	170	172	176	182	191	NA
10	E3L2	E	3	8	L	2	w	EW	V. gaultherioides	VG	3	78.78	148	148	150	158	166	176	NA	170	NA	NA	NA	NA	NA
10	E3L2	E	3	8	L	2	w	EW	V. gaultherioides	VG	4	78.78	148	148	156	158	166	170	NA	170	NA	NA	NA	NA	NA
10	E3L2	E	3	8	L	2	w	EW	V. gaultherioides	VG	5	78.78	148	148	156	158	170	176	NA	170	172	176	NA	NA	NA
10	E3L2	E	3	8	L	2	w	EW	E. hermaphroditum	EH	1	NA	NA	NA	NA	NA	NA	NA	NA	NA	NA	NA	NA	NA	NA
10	E3L2	E	3	8	L	2	w	EW	E. hermaphroditum	EH	2	NA	NA	NA	NA	NA	NA	NA	NA	NA	NA	NA	NA	NA	NA
10	E3L2	E	3	8	L	2	w	EW	E. hermaphroditum	EH	3	NA	NA	NA	NA	NA	NA	NA	NA	NA	NA	NA	NA	NA	NA
10	E3L2	E	3	8	L	2	w	EW	E. hermaphroditum	EH	4	NA	NA	NA	NA	NA	NA	NA	NA	NA	NA	NA	NA	NA	NA
10	E3L2	E	3	8	L	2	w	EW	E. hermaphroditum	EH	5	NA	NA	NA	NA	NA	NA	NA	NA	NA	NA	NA	NA	NA	NA
11	E3P1	E	3	8	P	1	c	EC	V. myrtillus	VM	1	84.12	146	148	146	154	160	170	NA	166	158	160	170	172	182
11	E3P1	E	3	8	P	1	c	EC	V. myrtillus	VM	2	84.12	146	148	148	163	170	176	NA	170	163	166	170	176	182
11	E3P1	E	3	8	P	1	c	EC	V. myrtillus	VM	3	84.12	146	148	146	158	166	176	NA	170	163	166	170	172	182
11	E3P1	E	3	8	P	1	c	EC	V. myrtillus	VM	4	84.12	146	148	146	158	166	170	NA	170	163	166	170	176	182
11	E3P1	E	3	8	P	1	c	EC	V. myrtillus	VM	5	84.12	146	148	148	160	166	170	NA	166	NA	NA	NA	NA	NA
11	E3P1	E	3	8	P	1	c	EC	V. gaultherioides	VG	1	84.12	146	148	153	163	168	172	NA	170	170	176	186	NA	NA
11	E3P1	E	3	8	P	1	c	EC	V. gaultherioides	VG	2	84.12	146	148	153	163	170	176	NA	170	170	176	182	191	195
11	E3P1	E	3	8	P	1	c	EC	V. gaultherioides	VG	3	84.12	146	148	153	163	168	172	NA	170	172	176	186	195	200
11	E3P1	E	3	8	P	1	c	EC	V. gaultherioides	VG	4	84.12	146	148	153	163	170	176	NA	170	172	176	188	191	206
11	E3P1	E	3	8	P	1	c	EC	V. gaultherioides	VG	5	84.12	146	148	153	163	170	172	NA	170	172	176	186	191	200
11	E3P1	E	3	8	P	1	c	EC	E. hermaphroditum	EH	1	NA	NA	NA	NA	NA	NA	NA	NA	NA	NA	NA	NA	NA	NA
11	E3P1	E	3	8	P	1	c	EC	E. hermaphroditum	EH	2	NA	NA	NA	NA	NA	NA	NA	NA	NA	NA	NA	NA	NA	NA
11	E3P1	E	3	8	P	1	c	EC	E. hermaphroditum	EH	3	NA	NA	NA	NA	NA	NA	NA	NA	NA	NA	NA	NA	NA	NA
11	E3P1	E	3	8	P	1	c	EC	E. hermaphroditum	EH	4	NA	NA	NA	NA	NA	NA	NA	NA	NA	NA	NA	NA	NA	NA
11	E3P1	E	3	8	P	1	c	EC	E. hermaphroditum	EH	5	NA	NA	NA	NA	NA	NA	NA	NA	NA	NA	NA	NA	NA	NA
12	E3P2	E	3	8	P	2	w	EW	V. myrtillus	VM	1	79.54	146	148	146	158	168	176	NA	170	163	166	170	176	182
12	E3P2	E	3	8	P	2	w	EW	V. myrtillus	VM	2	79.54	146	148	146	163	170	176	NA	170	166	170	172	176	186
12	E3P2	E	3	8	P	2	w	EW	V. myrtillus	VM	3	79.54	146	148	146	158	168	170	NA	170	166	170	NA	NA	NA
12	E3P2	E	3	8	P	2	w	EW	V. myrtillus	VM	4	79.54	146	148	146	154	160	170	NA	166	158	160	163	172	176
12	E3P2	E	3	8	P	2	w	EW	V. myrtillus	VM	5	79.54	146	148	146	158	166	176	NA	170	163	166	170	191	176
12	E3P2	E	3	8	P	2	w	EW	V. gaultherioides	VG	1	79.54	146	148	146	163	170	176	NA	170	170	176	182	191	195
12	E3P2	E	3	8	P	2	w	EW	V. gaultherioides	VG	2	79.54	146	148	146	163	170	172	NA	170	172	176	186	NA	NA
12	E3P2	E	3	8	P	2	w	EW	V. gaultherioides	VG	3	79.54	146	148	146	158	168	176	NA	170	170	172	182	191	195
12	E3P2	E	3	8	P	2	w	EW	V. gaultherioides	VG	4	79.54	146	148	146	158	170	176	NA	172	170	176	182	195	197
12	E3P2	E	3	8	P	2	w	EW	V. gaultherioides	VG	5	79.54	146	148	146	163	170	176	NA	172	NA	NA	NA	NA	NA
12	E3P2	E	3	8	P	2	w	EW	E. hermaphroditum	EH	1	79.54	146	148	NA	NA	NA	NA	166	182	150	154	160	166	172
12	E3P2	E	3	8	P	2	w	EW	E. hermaphroditum	EH	2	79.54	146	148	NA	NA	NA	NA	166	182	150	158	160	166	176
12	E3P2	E	3	8	P	2	w	EW	E. hermaphroditum	EH	3	79.54	146	148	NA	NA	NA	NA	166	182	150	154	156	158	176
12	E3P2	E	3	8	P	2	w	EW	E. hermaphroditum	EH	4	79.54	146	148	NA	NA	NA	NA	166	182	150	158	160	170	NA
12	E3P2	E	3	8	P	2	w	EW	E. hermaphroditum	EH	5	79.54	146	148	NA	NA	NA	NA	166	184	150	158	160	163	172
25	E4L1	E	4	9	L	1	w	EW	V. myrtillus	VM	1	89.59	143	144	144	154	157	170	NA	166	NA	NA	NA	NA	NA
25	E4L1	E	4	9	L	1	w	EW	V. myrtillus	VM	2	89.59	143	144	144	154	157	166	NA	166	156	158	160	166	182
25	E4L1	E	4	9	L	1	w	EW	V. myrtillus	VM	3	89.59	143	144	146	157	163	170	NA	166	164	166	170	176	NA
25	E4L1	E	4	9	L	1	w	EW	V. myrtillus	VM	4	89.59	143	144	144	157	160	166	NA	166	158	160	166	172	182
25	E4L1	E	4	9	L	1	w	EW	V. myrtillus	VM	5	89.59	143	144	144	157	163	170	NA	166	NA	NA	NA	NA	NA
25	E4L1	E	4	9	L	1	w	EW	V. gaultherioides	VG	1	89.59	143	144	146	160	168	172	NA	170	NA	NA	NA	NA	NA
25	E4L1	E	4	9	L	1	w	EW	V. gaultherioides	VG	2	89.59	143	144	146	163	170	176	NA	170	NA	NA	NA	NA	NA
25	E4L1	E	4	9	L	1	w	EW	V. gaultherioides	VG	3	89.59	143	144	145	157	168	172	NA	170	NA	NA	NA	NA	NA
25	E4L1	E	4	9	L	1	w	EW	V. gaultherioides	VG	4	89.59	143	144	144	157	168	170	NA	170	170	NA	NA	NA	NA
25	E4L1	E	4	9	L	1	w	EW	V. gaultherioides	VG	5	89.59	143	144	144	157	163	170	NA	170	170	176	182	NA	NA
25	E4L1	E	4	9	L	1	w	EW	E. hermaphroditum	EH	1	89.59	143	144	NA	NA	NA	NA	166	182	143	146	150	157	170
25	E4L1	E	4	9	L	1	w	EW	E. hermaphroditum	EH	2	89.59	143	144	NA	NA	NA	NA	166	182	150	152	154	163	170
25	E4L1	E	4	9	L	1	w	EW	E. hermaphroditum	EH	3	NA	NA	NA	NA	NA	NA	NA	NA	NA	NA	NA	NA	NA	NA
25	E4L1	E	4	9	L	1	w	EW	E. hermaphroditum	EH	4	89.59	143	144	NA	NA	NA	NA	166	182	NA	NA	NA	NA	NA
25	E4L1	E	4	9	L	1	w	EW	E. hermaphroditum	EH	5	NA	NA	NA	NA	NA	NA	NA	NA	NA	NA	NA	NA	NA	NA
27	E4L2	E	4	9	L	2	c	EC	V. myrtillus	VM	1	74.06	143	144	144	154	157	163	NA	166	NA	NA	NA	NA	NA
27	E4L2	E	4	9	L	2	c	EC	V. myrtillus	VM	2	74.06	143	144	144	154	157	163	NA	166	160	163	170	186	NA
27	E4L2	E	4	9	L	2	c	EC	V. myrtillus	VM	3	74.06	143	144	146	154	163	172	NA	166	160	163	170	NA	NA
27	E4L2	E	4	9	L	2	c	EC	V. myrtillus	VM	4	74.06	143	144	144	155	157	163	NA	166	NA	NA	NA	NA	NA
27	E4L2	E	4	9	L	2	c	EC	V. myrtillus	VM	5	74.06	143	144	144	157	160	163	NA	166	NA	NA	NA	NA	NA
27	E4L2	E	4	9	L	2	c	EC	V. gaultherioides	VG	1	NA	NA	NA	NA	NA	NA	NA	NA	NA	NA	NA	NA	NA	NA
27	E4L2	E	4	9	L	2	c	EC	V. gaultherioides	VG	2	NA	NA	NA	NA	NA	NA	NA	NA	NA	NA	NA	NA	NA	NA
27	E4L2	E	4	9	L	2	c	EC	V. gaultherioides	VG	3	NA	NA	NA	NA	NA	NA	NA	NA	NA	NA	NA	NA	NA	NA
27	E4L2	E	4	9	L	2	c	EC	V. gaultherioides	VG	4	NA	NA	NA	NA	NA	NA	NA	NA	NA	NA	NA	NA	NA	NA
27	E4L2	E	4	9	L	2	c	EC	V. gaultherioides	VG	5	NA	NA	NA	NA	NA	NA	NA	NA	NA	NA	NA	NA	NA	NA
27	E4L2	E	4	9	L	2	c	EC	E. hermaphroditum	EH	1	74.06	143	144	NA	NA	NA	NA	170	186	NA	NA	NA	NA	NA
27	E4L2	E	4	9	L	2	c	EC	E. hermaphroditum	EH	2	74.06	143	144	NA	NA	NA	NA	166	182	NA	NA	NA	NA	NA
27	E4L2	E	4	9	L	2	c	EC	E. hermaphroditum	EH	3	74.06	143	144	NA	NA	NA	NA	166	182	NA	NA	157	168	176
27	E4L2	E	4	9	L	2	c	EC	E. hermaphroditum	EH	4	74.06	143	144	NA	NA	NA	NA	166	182	NA	NA	NA	NA	NA
27	E4L2	E	4	9	L	2	c	EC	E. hermaphroditum	EH	5	NA	NA	NA	NA	NA	NA	NA	NA	NA	NA	NA	NA	NA	NA
26	E4P1	E	4	9	P	1	w	EW	V. myrtillus	VM	1	67.48	143	144	144	157	163	172	NA	166	158	160	170	176	182
26	E4P1	E	4	9	P	1	w	EW	V. myrtillus	VM	2	67.48	143	144	146	157	163	170	NA	166	160	163	170	172	182
26	E4P1	E	4	9	P	1	w	EW	V. myrtillus	VM	3	67.48	143	144	144	157	163	170	NA	166	160	163	170	172	182
26	E4P1	E	4	9	P	1	w	EW	V. myrtillus	VM	4	67.48	143	144	144	157	163	170	NA	166	160	163	170	176	182
26	E4P1	E	4	9	P	1	w	EW	V. myrtillus	VM	5	67.48	143	144	144	157	163	176	NA	166	160	163	170	176	182
26	E4P1	E	4	9	P	1	w	EW	V. gaultherioides	VG	1	67.48	143	144	146	160	170	172	NA	170	NA	NA	NA	NA	NA
26	E4P1	E	4	9	P	1	w	EW	V. gaultherioides	VG	2	67.48	143	144	146	157	163	170	NA	170	170	176	182	191	195
26	E4P1	E	4	9	P	1	w	EW	V. gaultherioides	VG	3	67.48	143	144	146	157	166	172	NA	170	170	176	182	NA	NA
26	E4P1	E	4	9	P	1	w	EW	V. gaultherioides	VG	4	67.48	143	144	146	157	166	172	NA	170	NA	NA	NA	NA	NA
26	E4P1	E	4	9	P	1	w	EW	V. gaultherioides	VG	5	67.48	143	144	146	160	170	176	NA	170	NA	NA	NA	NA	NA
26	E4P1	E	4	9	P	1	w	EW	E. hermaphroditum	EH	1	67.48	143	144	NA	NA	NA	NA	166	182	146	150	154	157	170
26	E4P1	E	4	9	P	1	w	EW	E. hermaphroditum	EH	2	67.48	143	144	NA	NA	NA	NA	166	182	144	146	154	157	170
26	E4P1	E	4	9	P	1	w	EW	E. hermaphroditum	EH	3	67.48	143	144	NA	NA	NA	NA	166	182	146	150	154	157	170
26	E4P1	E	4	9	P	1	w	EW	E. hermaphroditum	EH	4	67.48	143	144	NA	NA	NA	NA	166	182	NA	NA	NA	NA	NA
26	E4P1	E	4	9	P	1	w	EW	E. hermaphroditum	EH	5	67.48	143	144	NA	NA	NA	NA	166	182	147	148	150	157	170
28	E4P2	E	4	9	P	2	c	EC	V. myrtillus	VM	1	79.82	145	145	146	157	166	172	NA	166	168	170	172	176	182
28	E4P2	E	4	9	P	2	c	EC	V. myrtillus	VM	2	79.82	145	145	146	157	168	172	NA	170	166	168	170	176	182
28	E4P2	E	4	9	P	2	c	EC	V. myrtillus	VM	3	79.82	145	145	146	157	168	172	NA	170	168	170	172	176	182
28	E4P2	E	4	9	P	2	c	EC	V. myrtillus	VM	4	79.82	145	145	146	157	166	172	NA	170	160	166	170	176	182
28	E4P2	E	4	9	P	2	c	EC	V. myrtillus	VM	5	79.82	145	145	146	157	170	176	NA	170	166	168	170	176	182
28	E4P2	E	4	9	P	2	c	EC	V. gaultherioides	VG	1	79.82	145	145	148	160	170	176	NA	172	172	NA	NA	NA	NA
28	E4P2	E	4	9	P	2	c	EC	V. gaultherioides	VG	2	79.82	145	145	148	157	170	172	NA	170	NA	176	NA	NA	NA
28	E4P2	E	4	9	P	2	c	EC	V. gaultherioides	VG	3	79.82	145	145	148	160	170	176	NA	172	NA	NA	NA	NA	NA
28	E4P2	E	4	9	P	2	c	EC	V. gaultherioides	VG	4	79.82	145	145	148	160	170	172	NA	172	NA	NA	NA	NA	NA
28	E4P2	E	4	9	P	2	c	EC	V. gaultherioides	VG	5	79.82	145	145	148	160	170	172	NA	170	NA	NA	NA	NA	NA
28	E4P2	E	4	9	P	2	c	EC	E. hermaphroditum	EH	1	79.82	145	145	NA	NA	NA	NA	166	182	146	152	154	166	172
28	E4P2	E	4	9	P	2	c	EC	E. hermaphroditum	EH	2	79.82	145	145	NA	NA	NA	NA	166	182	150	157	170	172	NA
28	E4P2	E	4	9	P	2	c	EC	E. hermaphroditum	EH	3	79.82	145	145	NA	NA	NA	NA	166	182	146	152	155	157	176
28	E4P2	E	4	9	P	2	c	EC	E. hermaphroditum	EH	4	79.82	145	145	NA	NA	NA	NA	170	182	150	154	157	170	186
28	E4P2	E	4	9	P	2	c	EC	E. hermaphroditum	EH	5	79.82	145	145	NA	NA	NA	NA	166	182	146	154	157	163	200
34	E5L1	E	5	10	L	1	w	EW	V. myrtillus	VM	1	82.15	147	149	150	157	163	172	NA	170	163	166	170	182	NA
34	E5L1	E	5	10	L	1	w	EW	V. myrtillus	VM	2	82.15	147	149	150	160	170	176	NA	170	163	170	170	176	182
34	E5L1	E	5	10	L	1	w	EW	V. myrtillus	VM	3	82.15	147	149	149	157	168	172	NA	170	160	166	170	176	182
34	E5L1	E	5	10	L	1	w	EW	V. myrtillus	VM	4	82.15	147	149	150	160	166	172	NA	170	163	166	170	176	182
34	E5L1	E	5	10	L	1	w	EW	V. myrtillus	VM	5	82.15	147	149	150	157	170	172	NA	170	163	166	170	176	NA
34	E5L1	E	5	10	L	1	w	EW	V. gaultherioides	VG	1	82.15	147	149	150	160	170	172	NA	170	NA	NA	NA	NA	NA
34	E5L1	E	5	10	L	1	w	EW	V. gaultherioides	VG	2	82.15	147	149	150	163	170	176	NA	170	NA	NA	NA	NA	NA
34	E5L1	E	5	10	L	1	w	EW	V. gaultherioides	VG	3	82.15	147	149	150	160	170	176	NA	170	NA	NA	NA	NA	NA
34	E5L1	E	5	10	L	1	w	EW	V. gaultherioides	VG	4	82.15	147	149	150	163	172	179	NA	179	NA	NA	NA	NA	NA
34	E5L1	E	5	10	L	1	w	EW	V. gaultherioides	VG	5	82.15	147	149	150	160	170	179	NA	172	NA	NA	NA	NA	NA
34	E5L1	E	5	10	L	1	w	EW	E. hermaphroditum	EH	1	NA	NA	NA	NA	NA	NA	NA	NA	NA	NA	NA	NA	NA	NA
34	E5L1	E	5	10	L	1	w	EW	E. hermaphroditum	EH	2	82.15	147	149	NA	NA	NA	NA	166	182	NA	NA	NA	NA	NA
34	E5L1	E	5	10	L	1	w	EW	E. hermaphroditum	EH	3	82.15	147	149	NA	NA	NA	NA	166	182	150	NA	NA	NA	NA
34	E5L1	E	5	10	L	1	w	EW	E. hermaphroditum	EH	4	NA	NA	NA	NA	NA	NA	NA	NA	NA	NA	NA	NA	NA	NA
34	E5L1	E	5	10	L	1	w	EW	E. hermaphroditum	EH	5	NA	NA	NA	NA	NA	NA	NA	NA	NA	NA	NA	NA	NA	NA
39	E5L2	E	5	10	L	2	c	EC	V. myrtillus	VM	1	84.59	152	153	152	160	168	176	NA	170	NA	NA	NA	NA	NA
39	E5L2	E	5	10	L	2	c	EC	V. myrtillus	VM	2	84.59	152	153	152	160	168	172	NA	170	NA	NA	NA	NA	NA
39	E5L2	E	5	10	L	2	c	EC	V. myrtillus	VM	3	84.59	152	153	153	163	170	176	NA	170	NA	NA	NA	NA	NA
39	E5L2	E	5	10	L	2	c	EC	V. myrtillus	VM	4	84.59	152	153	152	160	170	172	NA	170	NA	NA	NA	NA	NA
39	E5L2	E	5	10	L	2	c	EC	V. myrtillus	VM	5	84.59	152	153	152	160	168	172	NA	170	NA	NA	NA	NA	NA
39	E5L2	E	5	10	L	2	c	EC	V. gaultherioides	VG	1	84.59	152	153	152	160	168	176	NA	170	170	176	182	191	195
39	E5L2	E	5	10	L	2	c	EC	V. gaultherioides	VG	2	84.59	152	153	153	160	170	176	NA	170	170	176	182	191	195
39	E5L2	E	5	10	L	2	c	EC	V. gaultherioides	VG	3	84.59	152	153	154	160	170	176	NA	170	170	176	186	NA	NA
39	E5L2	E	5	10	L	2	c	EC	V. gaultherioides	VG	4	84.59	152	153	153	163	170	176	NA	170	NA	NA	NA	NA	NA
39	E5L2	E	5	10	L	2	c	EC	V. gaultherioides	VG	5	84.59	152	153	153	163	170	176	NA	170	172	176	186	191	NA
39	E5L2	E	5	10	L	2	c	EC	E. hermaphroditum	EH	1	84.59	152	153	NA	NA	NA	NA	166	182	152	154	160	170	172
39	E5L2	E	5	10	L	2	c	EC	E. hermaphroditum	EH	2	84.59	152	153	NA	NA	NA	NA	166	182	152	157	160	170	172
39	E5L2	E	5	10	L	2	c	EC	E. hermaphroditum	EH	3	84.59	152	153	NA	NA	NA	NA	166	182	152	154	160	170	182
39	E5L2	E	5	10	L	2	c	EC	E. hermaphroditum	EH	4	84.59	152	153	NA	NA	NA	NA	166	182	152	154	160	163	NA
39	E5L2	E	5	10	L	2	c	EC	E. hermaphroditum	EH	5	84.59	152	153	NA	NA	NA	NA	166	182	152	157	160	170	172
33	E5P1	E	5	10	P	1	w	EW	V. myrtillus	VM	1	60.82	152	153	152	160	168	172	NA	170	166	170	172	176	186
33	E5P1	E	5	10	P	1	w	EW	V. myrtillus	VM	2	60.82	152	153	152	160	170	176	NA	170	166	168	170	176	182
33	E5P1	E	5	10	P	1	w	EW	V. myrtillus	VM	3	60.82	152	153	152	160	168	172	NA	170	166	168	170	176	182
33	E5P1	E	5	10	P	1	w	EW	V. myrtillus	VM	4	60.82	152	153	152	160	170	172	NA	170	163	167	170	176	182
33	E5P1	E	5	10	P	1	w	EW	V. myrtillus	VM	5	60.82	152	153	152	160	170	182	NA	172	170	172	176	182	191
33	E5P1	E	5	10	P	1	w	EW	V. gaultherioides	VG	1	60.82	152	153	154	170	172	179	NA	179	176	182	186	NA	NA
33	E5P1	E	5	10	P	1	w	EW	V. gaultherioides	VG	2	60.82	152	153	154	170	176	179	NA	179	176	179	186	191	195
33	E5P1	E	5	10	P	1	w	EW	V. gaultherioides	VG	3	60.82	152	153	154	160	170	179	NA	179	172	176	182	191	195
33	E5P1	E	5	10	P	1	w	EW	V. gaultherioides	VG	4	60.82	152	153	154	170	172	179	NA	179	176	179	186	191	195
33	E5P1	E	5	10	P	1	w	EW	V. gaultherioides	VG	5	60.82	152	153	154	170	172	176	NA	172	NA	NA	NA	NA	NA
33	E5P1	E	5	10	P	1	w	EW	E. hermaphroditum	EH	1	60.82	152	153	NA	NA	NA	NA	166	186	154	166	168	170	172
33	E5P1	E	5	10	P	1	w	EW	E. hermaphroditum	EH	2	60.82	152	153	NA	NA	NA	NA	166	188	154	166	168	170	191
33	E5P1	E	5	10	P	1	w	EW	E. hermaphroditum	EH	3	NA	NA	NA	NA	NA	NA	NA	NA	NA	NA	NA	NA	NA	NA
33	E5P1	E	5	10	P	1	w	EW	E. hermaphroditum	EH	4	NA	NA	NA	NA	NA	NA	NA	NA	NA	NA	NA	NA	NA	NA
33	E5P1	E	5	10	P	1	w	EW	E. hermaphroditum	EH	5	NA	NA	NA	NA	NA	NA	NA	NA	NA	NA	NA	NA	NA	NA
40	E5P2	E	5	10	P	2	c	EC	V. myrtillus	VM	1	68.26	147	148	148	157	166	176	NA	170	160	166	170	172	182
40	E5P2	E	5	10	P	2	c	EC	V. myrtillus	VM	2	68.26	147	148	148	157	168	172	NA	170	163	168	170	176	182
40	E5P2	E	5	10	P	2	c	EC	V. myrtillus	VM	3	68.26	147	148	148	157	166	172	NA	170	160	163	172	176	NA
40	E5P2	E	5	10	P	2	c	EC	V. myrtillus	VM	4	68.26	147	148	148	157	168	172	NA	170	160	166	170	176	182
40	E5P2	E	5	10	P	2	c	EC	V. myrtillus	VM	5	68.26	147	148	148	160	168	172	NA	170	160	163	170	176	182
40	E5P2	E	5	10	P	2	c	EC	V. gaultherioides	VG	1	68.26	147	148	150	160	170	176	NA	170	NA	NA	NA	NA	NA
40	E5P2	E	5	10	P	2	c	EC	V. gaultherioides	VG	2	68.26	147	148	150	160	170	176	NA	179	NA	NA	NA	NA	NA
40	E5P2	E	5	10	P	2	c	EC	V. gaultherioides	VG	3	68.26	147	148	150	157	168	172	NA	170	NA	NA	NA	NA	NA
40	E5P2	E	5	10	P	2	c	EC	V. gaultherioides	VG	4	68.26	147	148	150	160	170	176	NA	170	NA	NA	NA	NA	NA
40	E5P2	E	5	10	P	2	c	EC	V. gaultherioides	VG	5	68.26	147	148	150	160	170	172	NA	170	170	176	182	191	200
40	E5P2	E	5	10	P	2	c	EC	E. hermaphroditum	EH	1	68.26	147	148	NA	NA	NA	NA	166	182	150	152	154	160	172
40	E5P2	E	5	10	P	2	c	EC	E. hermaphroditum	EH	2	68.26	147	148	NA	NA	NA	NA	166	182	150	154	157	160	172
40	E5P2	E	5	10	P	2	c	EC	E. hermaphroditum	EH	3	68.26	147	148	NA	NA	NA	NA	166	182	150	152	154	160	176
40	E5P2	E	5	10	P	2	c	EC	E. hermaphroditum	EH	4	68.26	147	148	NA	NA	NA	NA	166	182	NA	NA	NA	NA	NA
40	E5P2	E	5	10	P	2	c	EC	E. hermaphroditum	EH	5	68.26	147	148	NA	NA	NA	NA	166	182	150	152	154	157	206

## Sheet: Biomass & Shoot elongation 
Number	ID	CO2	Block	Group	Tree	Plot	Temp	Treatment	Species	SpeciesCode	Ramet	Canopy.cover	X50.Snowmelt	X80.Snowmelt	Leaves	New.Branches	New.Shoots	Main.Stem	Shoot.elong
6	A1L1	A	1	1	L	1	w	AW	V. myrtillus	VM	1	63.47	145	146	421	176	597	1326	36.6867
6	A1L1	A	1	1	L	1	w	AW	V. myrtillus	VM	2	63.47	145	146	842	535	1377	2114	56.7033
6	A1L1	A	1	1	L	1	w	AW	V. myrtillus	VM	3	63.47	145	146	804	448	1252	1823	56.8667
6	A1L1	A	1	1	L	1	w	AW	V. myrtillus	VM	4	63.47	145	146	255	135	390	245	46.6
6	A1L1	A	1	1	L	1	w	AW	V. myrtillus	VM	5	63.47	145	146	432	190	622	971	50.36
6	A1L1	A	1	1	L	1	w	AW	V. gaultherioides	VG	1	63.47	145	146	225	57	282	245	32.7967
6	A1L1	A	1	1	L	1	w	AW	V. gaultherioides	VG	2	63.47	145	146	155	38	193	288	15.64
6	A1L1	A	1	1	L	1	w	AW	V. gaultherioides	VG	3	63.47	145	146	241	61	302	474	26.24
6	A1L1	A	1	1	L	1	w	AW	V. gaultherioides	VG	4	63.47	145	146	79	26	105	261	14.2833
6	A1L1	A	1	1	L	1	w	AW	V. gaultherioides	VG	5	63.47	145	146	463	100	563	708	21.95
6	A1L1	A	1	1	L	1	w	AW	E. hermaphroditum	EH	1	63.47	145	146	NA	NA	509	4632	11.68
6	A1L1	A	1	1	L	1	w	AW	E. hermaphroditum	EH	2	63.47	145	146	NA	NA	591	3049	7.83
6	A1L1	A	1	1	L	1	w	AW	E. hermaphroditum	EH	3	63.47	145	146	NA	NA	173	1552	9.92
6	A1L1	A	1	1	L	1	w	AW	E. hermaphroditum	EH	4	63.47	145	146	NA	NA	339	1441	19.63
6	A1L1	A	1	1	L	1	w	AW	E. hermaphroditum	EH	5	63.47	145	146	NA	NA	306	1561	12.14
7	A1L2	A	1	1	L	2	c	AC	V. myrtillus	VM	1	72.26	147	149	250	105	355	246	30.6933
7	A1L2	A	1	1	L	2	c	AC	V. myrtillus	VM	2	72.26	147	149	209	95	304	300	31.2033
7	A1L2	A	1	1	L	2	c	AC	V. myrtillus	VM	3	72.26	147	149	117	42	159	170	24.4867
7	A1L2	A	1	1	L	2	c	AC	V. myrtillus	VM	4	72.26	147	149	132	52	184	130	26.4333
7	A1L2	A	1	1	L	2	c	AC	V. myrtillus	VM	5	72.26	147	149	212	89	301	224	37.8833
7	A1L2	A	1	1	L	2	c	AC	V. gaultherioides	VG	1	72.26	147	149	301	97	398	1369	29.8333
7	A1L2	A	1	1	L	2	c	AC	V. gaultherioides	VG	2	72.26	147	149	209	57	266	513	20.2733
7	A1L2	A	1	1	L	2	c	AC	V. gaultherioides	VG	3	72.26	147	149	204	49	253	607	18.3533
7	A1L2	A	1	1	L	2	c	AC	V. gaultherioides	VG	4	72.26	147	149	124	36	160	382	18.9
7	A1L2	A	1	1	L	2	c	AC	V. gaultherioides	VG	5	72.26	147	149	114	25	139	235	12.82
7	A1L2	A	1	1	L	2	c	AC	E. hermaphroditum	EH	1	NA	NA	NA	NA	NA	NA	NA	NA
7	A1L2	A	1	1	L	2	c	AC	E. hermaphroditum	EH	2	NA	NA	NA	NA	NA	NA	NA	NA
7	A1L2	A	1	1	L	2	c	AC	E. hermaphroditum	EH	3	NA	NA	NA	NA	NA	NA	NA	NA
7	A1L2	A	1	1	L	2	c	AC	E. hermaphroditum	EH	4	NA	NA	NA	NA	NA	NA	NA	NA
7	A1L2	A	1	1	L	2	c	AC	E. hermaphroditum	EH	5	NA	NA	NA	NA	NA	NA	NA	NA
4	A1P1	A	1	1	P	1	w	AW	V. myrtillus	VM	1	71.52	144	145	220	166	386	495	24.64
4	A1P1	A	1	1	P	1	w	AW	V. myrtillus	VM	2	71.52	144	145	105	26	131	316	18.4033
4	A1P1	A	1	1	P	1	w	AW	V. myrtillus	VM	3	71.52	144	145	90	25	115	245	18.6467
4	A1P1	A	1	1	P	1	w	AW	V. myrtillus	VM	4	71.52	144	145	350	138	488	682	41.3833
4	A1P1	A	1	1	P	1	w	AW	V. myrtillus	VM	5	71.52	144	145	997	527	1524	1614	45.2333
4	A1P1	A	1	1	P	1	w	AW	V. gaultherioides	VG	1	71.52	144	145	447	138	585	646	15.69
4	A1P1	A	1	1	P	1	w	AW	V. gaultherioides	VG	2	71.52	144	145	246	115	361	1317	23.48
4	A1P1	A	1	1	P	1	w	AW	V. gaultherioides	VG	3	71.52	144	145	610	123	733	1197	13.87
4	A1P1	A	1	1	P	1	w	AW	V. gaultherioides	VG	4	71.52	144	145	618	168	786	1074	30.9933
4	A1P1	A	1	1	P	1	w	AW	V. gaultherioides	VG	5	71.52	144	145	212	36	248	585	11.58
4	A1P1	A	1	1	P	1	w	AW	E. hermaphroditum	EH	1	71.52	144	145	NA	NA	307	1229	8.03
4	A1P1	A	1	1	P	1	w	AW	E. hermaphroditum	EH	2	71.52	144	145	NA	NA	1690	7803	18.65
4	A1P1	A	1	1	P	1	w	AW	E. hermaphroditum	EH	3	71.52	144	145	NA	NA	1175	5060	25.36
4	A1P1	A	1	1	P	1	w	AW	E. hermaphroditum	EH	4	71.52	144	145	NA	NA	949	2813	31.53
4	A1P1	A	1	1	P	1	w	AW	E. hermaphroditum	EH	5	71.52	144	145	NA	NA	353	4230	10.16
24	A1P2	A	1	1	P	2	c	AC	V. myrtillus	VM	1	71.58	143	146	248	207	455	523	55.7167
24	A1P2	A	1	1	P	2	c	AC	V. myrtillus	VM	2	71.58	143	146	439	192	631	1093	33.2633
24	A1P2	A	1	1	P	2	c	AC	V. myrtillus	VM	3	71.58	143	146	223	89	312	670	28.2233
24	A1P2	A	1	1	P	2	c	AC	V. myrtillus	VM	4	71.58	143	146	117	40	157	267	21.0267
24	A1P2	A	1	1	P	2	c	AC	V. myrtillus	VM	5	71.58	143	146	197	102	299	643	28.3367
24	A1P2	A	1	1	P	2	c	AC	V. gaultherioides	VG	1	71.58	143	146	296	59	355	844	16.7133
24	A1P2	A	1	1	P	2	c	AC	V. gaultherioides	VG	2	71.58	143	146	413	69	482	816	14.5533
24	A1P2	A	1	1	P	2	c	AC	V. gaultherioides	VG	3	71.58	143	146	554	80	634	1429	13.6667
24	A1P2	A	1	1	P	2	c	AC	V. gaultherioides	VG	4	71.58	143	146	813	150	963	2183	11.68
24	A1P2	A	1	1	P	2	c	AC	V. gaultherioides	VG	5	71.58	143	146	189	29	218	915	12.2767
24	A1P2	A	1	1	P	2	c	AC	E. hermaphroditum	EH	1	71.58	143	146	NA	NA	382	1655	10.78
24	A1P2	A	1	1	P	2	c	AC	E. hermaphroditum	EH	2	71.58	143	146	NA	NA	388	2552	13.25
24	A1P2	A	1	1	P	2	c	AC	E. hermaphroditum	EH	3	71.58	143	146	NA	NA	203	1431	11.3
24	A1P2	A	1	1	P	2	c	AC	E. hermaphroditum	EH	4	71.58	143	146	NA	NA	157	1177	13.84
24	A1P2	A	1	1	P	2	c	AC	E. hermaphroditum	EH	5	71.58	143	146	NA	NA	289	1625	13.55
17	A2L1	A	2	2	L	1	c	AC	V. myrtillus	VM	1	86.85	143	144	182	87	269	325	26.4167
17	A2L1	A	2	2	L	1	c	AC	V. myrtillus	VM	2	86.85	143	144	379	218	597	789	41.8833
17	A2L1	A	2	2	L	1	c	AC	V. myrtillus	VM	3	86.85	143	144	213	83	296	256	27.74
17	A2L1	A	2	2	L	1	c	AC	V. myrtillus	VM	4	86.85	143	144	203	94	297	284	35.8467
17	A2L1	A	2	2	L	1	c	AC	V. myrtillus	VM	5	86.85	143	144	424	226	650	1047	42.8833
17	A2L1	A	2	2	L	1	c	AC	V. gaultherioides	VG	1	86.85	143	144	71	16	87	2551	14.73
17	A2L1	A	2	2	L	1	c	AC	V. gaultherioides	VG	2	NA	NA	NA	NA	NA	NA	NA	NA
17	A2L1	A	2	2	L	1	c	AC	V. gaultherioides	VG	3	NA	NA	NA	NA	NA	NA	NA	NA
17	A2L1	A	2	2	L	1	c	AC	V. gaultherioides	VG	4	NA	NA	NA	NA	NA	NA	NA	NA
17	A2L1	A	2	2	L	1	c	AC	V. gaultherioides	VG	5	NA	NA	NA	NA	NA	NA	NA	NA
17	A2L1	A	2	2	L	1	c	AC	E. hermaphroditum	EH	1	86.85	143	144	NA	NA	9	4556	NA
17	A2L1	A	2	2	L	1	c	AC	E. hermaphroditum	EH	2	NA	NA	NA	NA	NA	NA	NA	NA
17	A2L1	A	2	2	L	1	c	AC	E. hermaphroditum	EH	3	NA	NA	NA	NA	NA	NA	NA	NA
17	A2L1	A	2	2	L	1	c	AC	E. hermaphroditum	EH	4	NA	NA	NA	NA	NA	NA	NA	NA
17	A2L1	A	2	2	L	1	c	AC	E. hermaphroditum	EH	5	NA	NA	NA	NA	NA	NA	NA	NA
8	A2L2	A	2	2	L	2	w	AW	V. myrtillus	VM	1	79.71	152	152	396	254	650	1069	35.99
8	A2L2	A	2	2	L	2	w	AW	V. myrtillus	VM	2	79.71	152	152	283	183	466	617	45.9467
8	A2L2	A	2	2	L	2	w	AW	V. myrtillus	VM	3	79.71	152	152	258	130	388	608	30.2467
8	A2L2	A	2	2	L	2	w	AW	V. myrtillus	VM	4	79.71	152	152	192	109	301	411	40.2867
8	A2L2	A	2	2	L	2	w	AW	V. myrtillus	VM	5	79.71	152	152	197	97	294	433	31.6033
8	A2L2	A	2	2	L	2	w	AW	V. gaultherioides	VG	1	NA	NA	NA	NA	NA	NA	NA	NA
8	A2L2	A	2	2	L	2	w	AW	V. gaultherioides	VG	2	NA	NA	NA	NA	NA	NA	NA	NA
8	A2L2	A	2	2	L	2	w	AW	V. gaultherioides	VG	3	NA	NA	NA	NA	NA	NA	NA	NA
8	A2L2	A	2	2	L	2	w	AW	V. gaultherioides	VG	4	NA	NA	NA	NA	NA	NA	NA	NA
8	A2L2	A	2	2	L	2	w	AW	V. gaultherioides	VG	5	NA	NA	NA	NA	NA	NA	NA	NA
8	A2L2	A	2	2	L	2	w	AW	E. hermaphroditum	EH	1	NA	NA	NA	NA	NA	NA	NA	NA
8	A2L2	A	2	2	L	2	w	AW	E. hermaphroditum	EH	2	NA	NA	NA	NA	NA	NA	NA	NA
8	A2L2	A	2	2	L	2	w	AW	E. hermaphroditum	EH	3	NA	NA	NA	NA	NA	NA	NA	NA
8	A2L2	A	2	2	L	2	w	AW	E. hermaphroditum	EH	4	NA	NA	NA	NA	NA	NA	NA	NA
8	A2L2	A	2	2	L	2	w	AW	E. hermaphroditum	EH	5	NA	NA	NA	NA	NA	NA	NA	NA
19	A2P1	A	2	2	P	1	c	AC	V. myrtillus	VM	1	71.76	147	149	169	56	225	398	24.92
19	A2P1	A	2	2	P	1	c	AC	V. myrtillus	VM	2	71.76	147	149	686	218	904	1573	34.08
19	A2P1	A	2	2	P	1	c	AC	V. myrtillus	VM	3	71.76	147	149	179	99	278	238	35.79
19	A2P1	A	2	2	P	1	c	AC	V. myrtillus	VM	4	71.76	147	149	335	117	452	1214	32.43
19	A2P1	A	2	2	P	1	c	AC	V. myrtillus	VM	5	71.76	147	149	250	124	374	238	34.4667
19	A2P1	A	2	2	P	1	c	AC	V. gaultherioides	VG	1	71.76	147	149	113	27	140	357	14.2167
19	A2P1	A	2	2	P	1	c	AC	V. gaultherioides	VG	2	NA	NA	NA	NA	NA	NA	NA	NA
19	A2P1	A	2	2	P	1	c	AC	V. gaultherioides	VG	3	NA	NA	NA	NA	NA	NA	NA	NA
19	A2P1	A	2	2	P	1	c	AC	V. gaultherioides	VG	4	NA	NA	NA	NA	NA	NA	NA	NA
19	A2P1	A	2	2	P	1	c	AC	V. gaultherioides	VG	5	NA	NA	NA	NA	NA	NA	NA	NA
19	A2P1	A	2	2	P	1	c	AC	E. hermaphroditum	EH	1	NA	NA	NA	NA	NA	NA	NA	NA
19	A2P1	A	2	2	P	1	c	AC	E. hermaphroditum	EH	2	NA	NA	NA	NA	NA	NA	NA	NA
19	A2P1	A	2	2	P	1	c	AC	E. hermaphroditum	EH	3	NA	NA	NA	NA	NA	NA	NA	NA
19	A2P1	A	2	2	P	1	c	AC	E. hermaphroditum	EH	4	NA	NA	NA	NA	NA	NA	NA	NA
19	A2P1	A	2	2	P	1	c	AC	E. hermaphroditum	EH	5	NA	NA	NA	NA	NA	NA	NA	NA
18	A2P2	A	2	2	P	2	w	AW	V. myrtillus	VM	1	56.42	146	148	597	276	873	1136	35.0433
18	A2P2	A	2	2	P	2	w	AW	V. myrtillus	VM	2	56.42	146	148	190	77	267	784	27.2733
18	A2P2	A	2	2	P	2	w	AW	V. myrtillus	VM	3	56.42	146	148	167	114	281	786	23.86
18	A2P2	A	2	2	P	2	w	AW	V. myrtillus	VM	4	56.42	146	148	225	117	342	1069	35.3533
18	A2P2	A	2	2	P	2	w	AW	V. myrtillus	VM	5	56.42	146	148	381	176	557	757	34.2967
18	A2P2	A	2	2	P	2	w	AW	V. gaultherioides	VG	1	56.42	146	148	426	136	562	1260	40.04
18	A2P2	A	2	2	P	2	w	AW	V. gaultherioides	VG	2	56.42	146	148	1048	304	1352	2832	34.2667
18	A2P2	A	2	2	P	2	w	AW	V. gaultherioides	VG	3	56.42	146	148	1286	312	1598	5242	28.18
18	A2P2	A	2	2	P	2	w	AW	V. gaultherioides	VG	4	56.42	146	148	886	253	1139	1763	33.3533
18	A2P2	A	2	2	P	2	w	AW	V. gaultherioides	VG	5	56.42	146	148	1727	396	2123	7862	36.59
18	A2P2	A	2	2	P	2	w	AW	E. hermaphroditum	EH	1	56.42	146	148	NA	NA	120	2732	6.96
18	A2P2	A	2	2	P	2	w	AW	E. hermaphroditum	EH	2	56.42	146	148	NA	NA	126	2725	6.58
18	A2P2	A	2	2	P	2	w	AW	E. hermaphroditum	EH	3	56.42	146	148	NA	NA	11	770	3.81
18	A2P2	A	2	2	P	2	w	AW	E. hermaphroditum	EH	4	56.42	146	148	NA	NA	148	3370	9.49
18	A2P2	A	2	2	P	2	w	AW	E. hermaphroditum	EH	5	56.42	146	148	NA	NA	40	842	19.13
13	A3L1	A	3	3	L	1	c	AC	V. myrtillus	VM	1	81.74	147	148	221	133	354	706	24.0967
13	A3L1	A	3	3	L	1	c	AC	V. myrtillus	VM	2	81.74	147	148	312	141	453	1254	21.12
13	A3L1	A	3	3	L	1	c	AC	V. myrtillus	VM	3	81.74	147	148	195	103	298	234	37.1933
13	A3L1	A	3	3	L	1	c	AC	V. myrtillus	VM	4	81.74	147	148	259	169	428	385	49.8567
13	A3L1	A	3	3	L	1	c	AC	V. myrtillus	VM	5	81.74	147	148	281	134	415	733	26.5467
13	A3L1	A	3	3	L	1	c	AC	V. gaultherioides	VG	1	81.74	147	148	97	47	144	3285	23.2733
13	A3L1	A	3	3	L	1	c	AC	V. gaultherioides	VG	2	81.74	147	148	125	44	169	4644	16.9633
13	A3L1	A	3	3	L	1	c	AC	V. gaultherioides	VG	3	81.74	147	148	434	131	565	3145	25.6067
13	A3L1	A	3	3	L	1	c	AC	V. gaultherioides	VG	4	81.74	147	148	220	55	275	3796	16.47
13	A3L1	A	3	3	L	1	c	AC	V. gaultherioides	VG	5	81.74	147	148	231	53	284	1603	23.93
13	A3L1	A	3	3	L	1	c	AC	E. hermaphroditum	EH	1	NA	NA	NA	NA	NA	NA	NA	NA
13	A3L1	A	3	3	L	1	c	AC	E. hermaphroditum	EH	2	NA	NA	NA	NA	NA	NA	NA	NA
13	A3L1	A	3	3	L	1	c	AC	E. hermaphroditum	EH	3	NA	NA	NA	NA	NA	NA	NA	NA
13	A3L1	A	3	3	L	1	c	AC	E. hermaphroditum	EH	4	NA	NA	NA	NA	NA	NA	NA	NA
13	A3L1	A	3	3	L	1	c	AC	E. hermaphroditum	EH	5	NA	NA	NA	NA	NA	NA	NA	NA
14	A3L2	A	3	3	L	2	w	AW	V. myrtillus	VM	1	89.96	149	150	212	150	362	495	47.0567
14	A3L2	A	3	3	L	2	w	AW	V. myrtillus	VM	2	89.96	149	150	813	532	1345	1791	62.8067
14	A3L2	A	3	3	L	2	w	AW	V. myrtillus	VM	3	89.96	149	150	617	346	963	2367	50.0533
14	A3L2	A	3	3	L	2	w	AW	V. myrtillus	VM	4	89.96	149	150	726	368	1094	1363	44.7133
14	A3L2	A	3	3	L	2	w	AW	V. myrtillus	VM	5	89.96	149	150	350	159	509	560	31.5633
14	A3L2	A	3	3	L	2	w	AW	V. gaultherioides	VG	1	89.96	149	151	2111	487	2598	8430	22.5233
14	A3L2	A	3	3	L	2	w	AW	V. gaultherioides	VG	2	89.96	149	151	416	117	533	1063	20.3667
14	A3L2	A	3	3	L	2	w	AW	V. gaultherioides	VG	3	89.96	149	151	441	87	528	1202	10.59
14	A3L2	A	3	3	L	2	w	AW	V. gaultherioides	VG	4	89.96	149	151	1048	434	1482	4835	61.6333
14	A3L2	A	3	3	L	2	w	AW	V. gaultherioides	VG	5	89.96	149	151	747	133	880	2896	14.05
14	A3L2	A	3	3	L	2	w	AW	E. hermaphroditum	EH	1	NA	NA	NA	NA	NA	NA	NA	NA
14	A3L2	A	3	3	L	2	w	AW	E. hermaphroditum	EH	2	NA	NA	NA	NA	NA	NA	NA	NA
14	A3L2	A	3	3	L	2	w	AW	E. hermaphroditum	EH	3	NA	NA	NA	NA	NA	NA	NA	NA
14	A3L2	A	3	3	L	2	w	AW	E. hermaphroditum	EH	4	NA	NA	NA	NA	NA	NA	NA	NA
14	A3L2	A	3	3	L	2	w	AW	E. hermaphroditum	EH	5	NA	NA	NA	NA	NA	NA	NA	NA
16	A3P1	A	3	3	P	1	c	AC	V. myrtillus	VM	1	67.05	142	143	403	322	725	620	59.3233
16	A3P1	A	3	3	P	1	c	AC	V. myrtillus	VM	2	67.05	142	143	305	243	548	576	50.0267
16	A3P1	A	3	3	P	1	c	AC	V. myrtillus	VM	3	67.05	142	143	131	60	191	263	27.8867
16	A3P1	A	3	3	P	1	c	AC	V. myrtillus	VM	4	67.05	142	143	92	73	165	468	34.03
16	A3P1	A	3	3	P	1	c	AC	V. myrtillus	VM	5	67.05	142	143	133	49	182	712	18.8
16	A3P1	A	3	3	P	1	c	AC	V. gaultherioides	VG	1	67.05	142	143	1592	567	2159	5504	31.18
16	A3P1	A	3	3	P	1	c	AC	V. gaultherioides	VG	2	67.05	142	143	302	70	372	1458	13.7733
16	A3P1	A	3	3	P	1	c	AC	V. gaultherioides	VG	3	67.05	142	143	1446	397	1843	10554	38.3767
16	A3P1	A	3	3	P	1	c	AC	V. gaultherioides	VG	4	67.05	142	143	555	96	651	2954	14.4967
16	A3P1	A	3	3	P	1	c	AC	V. gaultherioides	VG	5	67.05	142	143	396	72	468	1923	10.3767
16	A3P1	A	3	3	P	1	c	AC	E. hermaphroditum	EH	1	NA	NA	NA	NA	NA	NA	NA	NA
16	A3P1	A	3	3	P	1	c	AC	E. hermaphroditum	EH	2	NA	NA	NA	NA	NA	NA	NA	NA
16	A3P1	A	3	3	P	1	c	AC	E. hermaphroditum	EH	3	NA	NA	NA	NA	NA	NA	NA	NA
16	A3P1	A	3	3	P	1	c	AC	E. hermaphroditum	EH	4	NA	NA	NA	NA	NA	NA	NA	NA
16	A3P1	A	3	3	P	1	c	AC	E. hermaphroditum	EH	5	NA	NA	NA	NA	NA	NA	NA	NA
15	A3P2	A	3	3	P	2	w	AW	V. myrtillus	VM	1	67.19	142	143	375	117	492	1143	18.76
15	A3P2	A	3	3	P	2	w	AW	V. myrtillus	VM	2	67.19	142	143	436	211	647	872	29.0833
15	A3P2	A	3	3	P	2	w	AW	V. myrtillus	VM	3	67.19	142	143	279	116	395	735	16.6033
15	A3P2	A	3	3	P	2	w	AW	V. myrtillus	VM	4	67.19	142	143	565	215	780	1000	33.1667
15	A3P2	A	3	3	P	2	w	AW	V. myrtillus	VM	5	67.19	142	143	324	126	450	1286	21.2533
15	A3P2	A	3	3	P	2	w	AW	V. gaultherioides	VG	1	67.19	142	143	803	119	922	1697	21.3333
15	A3P2	A	3	3	P	2	w	AW	V. gaultherioides	VG	2	67.19	142	143	694	141	835	1145	15.2733
15	A3P2	A	3	3	P	2	w	AW	V. gaultherioides	VG	3	67.19	142	143	351	50	401	543	12.2467
15	A3P2	A	3	3	P	2	w	AW	V. gaultherioides	VG	4	67.19	142	143	770	130	900	1592	14.9933
15	A3P2	A	3	3	P	2	w	AW	V. gaultherioides	VG	5	67.19	142	143	219	43	262	770	12.7267
15	A3P2	A	3	3	P	2	w	AW	E. hermaphroditum	EH	1	67.19	142	143	NA	NA	1683	9217	14.21
15	A3P2	A	3	3	P	2	w	AW	E. hermaphroditum	EH	2	67.19	142	143	NA	NA	809	3072	16.3
15	A3P2	A	3	3	P	2	w	AW	E. hermaphroditum	EH	3	67.19	142	143	NA	NA	188	3078	10.07
15	A3P2	A	3	3	P	2	w	AW	E. hermaphroditum	EH	4	67.19	142	143	NA	NA	596	2137	26.49
15	A3P2	A	3	3	P	2	w	AW	E. hermaphroditum	EH	5	67.19	142	143	NA	NA	321	950	19.27
30	A4L1	A	4	4	L	1	w	AW	V. myrtillus	VM	1	59.31	145	145	414	199	613	511	38.1033
30	A4L1	A	4	4	L	1	w	AW	V. myrtillus	VM	2	59.31	145	145	502	241	743	685	42.5267
30	A4L1	A	4	4	L	1	w	AW	V. myrtillus	VM	3	59.31	145	145	241	76	317	494	25.0333
30	A4L1	A	4	4	L	1	w	AW	V. myrtillus	VM	4	59.31	145	145	195	47	242	417	17.0233
30	A4L1	A	4	4	L	1	w	AW	V. myrtillus	VM	5	59.31	145	145	250	116	366	312	32.7567
30	A4L1	A	4	4	L	1	w	AW	V. gaultherioides	VG	1	59.31	145	145	213	41	254	897	18.8433
30	A4L1	A	4	4	L	1	w	AW	V. gaultherioides	VG	2	59.31	145	145	794	154	948	2523	14.5733
30	A4L1	A	4	4	L	1	w	AW	V. gaultherioides	VG	3	59.31	145	145	639	228	867	2748	34.4433
30	A4L1	A	4	4	L	1	w	AW	V. gaultherioides	VG	4	59.31	145	145	1534	381	1915	5990	36.79
30	A4L1	A	4	4	L	1	w	AW	V. gaultherioides	VG	5	59.31	145	145	345	82	427	1133	25.7233
30	A4L1	A	4	4	L	1	w	AW	E. hermaphroditum	EH	1	59.31	145	145	NA	NA	312	5061	12.06
30	A4L1	A	4	4	L	1	w	AW	E. hermaphroditum	EH	2	59.31	145	145	NA	NA	294	1800	9.53
30	A4L1	A	4	4	L	1	w	AW	E. hermaphroditum	EH	3	59.31	145	145	NA	NA	30	795	4.74
30	A4L1	A	4	4	L	1	w	AW	E. hermaphroditum	EH	4	59.31	145	145	NA	NA	239	545	15.88
30	A4L1	A	4	4	L	1	w	AW	E. hermaphroditum	EH	5	NA	NA	NA	NA	NA	NA	NA	NA
32	A4L2	A	4	4	L	2	c	AC	V. myrtillus	VM	1	62.55	145	145	380	143	523	646	34.9633
32	A4L2	A	4	4	L	2	c	AC	V. myrtillus	VM	2	62.55	145	145	389	210	599	648	51.57
32	A4L2	A	4	4	L	2	c	AC	V. myrtillus	VM	3	62.55	145	145	55	28	83	333	21.1
32	A4L2	A	4	4	L	2	c	AC	V. myrtillus	VM	4	62.55	145	145	134	41	175	355	21.32
32	A4L2	A	4	4	L	2	c	AC	V. myrtillus	VM	5	62.55	145	145	147	49	196	714	17.1367
32	A4L2	A	4	4	L	2	c	AC	V. gaultherioides	VG	1	62.55	145	145	601	166	767	1358	21.6633
32	A4L2	A	4	4	L	2	c	AC	V. gaultherioides	VG	2	62.55	145	145	213	32	245	937	10.4633
32	A4L2	A	4	4	L	2	c	AC	V. gaultherioides	VG	3	62.55	145	145	158	37	195	865	16.7233
32	A4L2	A	4	4	L	2	c	AC	V. gaultherioides	VG	4	62.55	145	145	390	55	445	896	11.59
32	A4L2	A	4	4	L	2	c	AC	V. gaultherioides	VG	5	62.55	145	145	521	76	597	1116	12.41
32	A4L2	A	4	4	L	2	c	AC	E. hermaphroditum	EH	1	NA	NA	NA	NA	NA	NA	NA	NA
32	A4L2	A	4	4	L	2	c	AC	E. hermaphroditum	EH	2	NA	NA	NA	NA	NA	NA	NA	NA
32	A4L2	A	4	4	L	2	c	AC	E. hermaphroditum	EH	3	NA	NA	NA	NA	NA	NA	NA	NA
32	A4L2	A	4	4	L	2	c	AC	E. hermaphroditum	EH	4	NA	NA	NA	NA	NA	NA	NA	NA
32	A4L2	A	4	4	L	2	c	AC	E. hermaphroditum	EH	5	NA	NA	NA	NA	NA	NA	NA	NA
29	A4P1	A	4	4	P	1	w	AW	V. myrtillus	VM	1	74.4	145	145	709	341	1050	2000	47.37
29	A4P1	A	4	4	P	1	w	AW	V. myrtillus	VM	2	74.4	145	145	411	174	585	767	34.4833
29	A4P1	A	4	4	P	1	w	AW	V. myrtillus	VM	3	74.4	145	145	586	230	816	1040	27.1867
29	A4P1	A	4	4	P	1	w	AW	V. myrtillus	VM	4	74.4	145	145	780	348	1128	1546	50.1833
29	A4P1	A	4	4	P	1	w	AW	V. myrtillus	VM	5	74.4	145	145	386	152	538	742	46.73
29	A4P1	A	4	4	P	1	w	AW	V. gaultherioides	VG	1	74.4	145	145	1624	382	2006	4224	32.6467
29	A4P1	A	4	4	P	1	w	AW	V. gaultherioides	VG	2	74.4	145	145	1068	280	1348	2545	37.4367
29	A4P1	A	4	4	P	1	w	AW	V. gaultherioides	VG	3	74.4	145	145	573	212	785	1914	34.5267
29	A4P1	A	4	4	P	1	w	AW	V. gaultherioides	VG	4	74.4	145	145	412	106	518	2821	24.69
29	A4P1	A	4	4	P	1	w	AW	V. gaultherioides	VG	5	74.4	145	145	370	103	473	1104	29.3833
29	A4P1	A	4	4	P	1	w	AW	E. hermaphroditum	EH	1	74.4	145	145	NA	NA	288	3959	10.64
29	A4P1	A	4	4	P	1	w	AW	E. hermaphroditum	EH	2	74.4	145	145	NA	NA	30	1183	2.54
29	A4P1	A	4	4	P	1	w	AW	E. hermaphroditum	EH	3	74.4	145	145	NA	NA	90	1033	9.95
29	A4P1	A	4	4	P	1	w	AW	E. hermaphroditum	EH	4	74.4	145	145	NA	NA	8	2617	3.93
29	A4P1	A	4	4	P	1	w	AW	E. hermaphroditum	EH	5	74.4	145	145	NA	NA	44	1375	16.73
31	A4P2	A	4	4	P	2	c	AC	V. myrtillus	VM	1	68.36	143	144	339	99	438	2934	26.4867
31	A4P2	A	4	4	P	2	c	AC	V. myrtillus	VM	2	68.36	143	144	350	144	494	1167	29.0367
31	A4P2	A	4	4	P	2	c	AC	V. myrtillus	VM	3	68.36	143	144	95	32	127	755	15.45
31	A4P2	A	4	4	P	2	c	AC	V. myrtillus	VM	4	68.36	143	144	505	199	704	1214	42.97
31	A4P2	A	4	4	P	2	c	AC	V. myrtillus	VM	5	68.36	143	144	338	101	439	1696	21.6933
31	A4P2	A	4	4	P	2	c	AC	V. gaultherioides	VG	1	68.36	143	144	1208	384	1592	2919	44.45
31	A4P2	A	4	4	P	2	c	AC	V. gaultherioides	VG	2	68.36	143	144	662	120	782	3050	14.3933
31	A4P2	A	4	4	P	2	c	AC	V. gaultherioides	VG	3	68.36	143	144	376	62	438	1689	14.1233
31	A4P2	A	4	4	P	2	c	AC	V. gaultherioides	VG	4	68.36	143	144	895	274	1169	2582	38.38
31	A4P2	A	4	4	P	2	c	AC	V. gaultherioides	VG	5	68.36	143	144	1247	395	1642	3404	40.63
31	A4P2	A	4	4	P	2	c	AC	E. hermaphroditum	EH	1	68.36	143	144	NA	NA	97	4179	NA
31	A4P2	A	4	4	P	2	c	AC	E. hermaphroditum	EH	2	68.36	143	144	NA	NA	898	7460	13.58
31	A4P2	A	4	4	P	2	c	AC	E. hermaphroditum	EH	3	68.36	143	144	NA	NA	767	6939	12.24
31	A4P2	A	4	4	P	2	c	AC	E. hermaphroditum	EH	4	68.36	143	144	NA	NA	780	4729	11.29
31	A4P2	A	4	4	P	2	c	AC	E. hermaphroditum	EH	5	68.36	143	144	NA	NA	467	2339	12.44
36	A5L1	A	5	5	L	1	w	AW	V. myrtillus	VM	1	68.91	152	152	202	77	279	421	26.7267
36	A5L1	A	5	5	L	1	w	AW	V. myrtillus	VM	2	68.91	152	152	554	316	870	1302	51.45
36	A5L1	A	5	5	L	1	w	AW	V. myrtillus	VM	3	68.91	152	152	229	80	309	657	33.0567
36	A5L1	A	5	5	L	1	w	AW	V. myrtillus	VM	4	68.91	152	152	275	142	417	555	43.6733
36	A5L1	A	5	5	L	1	w	AW	V. myrtillus	VM	5	68.91	152	152	291	106	397	914	30.6167
36	A5L1	A	5	5	L	1	w	AW	V. gaultherioides	VG	1	68.91	152	152	1463	376	1839	4143	26.8333
36	A5L1	A	5	5	L	1	w	AW	V. gaultherioides	VG	2	68.91	152	152	1338	368	1706	3558	40.8167
36	A5L1	A	5	5	L	1	w	AW	V. gaultherioides	VG	3	68.91	152	152	1390	408	1798	3387	53.0767
36	A5L1	A	5	5	L	1	w	AW	V. gaultherioides	VG	4	68.91	152	152	2037	538	2575	3842	53.72
36	A5L1	A	5	5	L	1	w	AW	V. gaultherioides	VG	5	68.91	152	152	1624	415	2039	7230	38.9967
36	A5L1	A	5	5	L	1	w	AW	E. hermaphroditum	EH	1	68.91	152	152	NA	NA	172	3544	12.73
36	A5L1	A	5	5	L	1	w	AW	E. hermaphroditum	EH	2	68.91	152	152	NA	NA	319	1973	16.91
36	A5L1	A	5	5	L	1	w	AW	E. hermaphroditum	EH	3	68.91	152	152	NA	NA	140	2499	8.56
36	A5L1	A	5	5	L	1	w	AW	E. hermaphroditum	EH	4	68.91	152	152	NA	NA	408	2180	5.75
36	A5L1	A	5	5	L	1	w	AW	E. hermaphroditum	EH	5	68.91	152	152	NA	NA	258	3529	17.81
35	A5L2	A	5	5	L	2	c	AC	V. myrtillus	VM	1	86.07	145	146	339	154	493	913	26.8
35	A5L2	A	5	5	L	2	c	AC	V. myrtillus	VM	2	86.07	145	146	357	102	459	2786	21.8767
35	A5L2	A	5	5	L	2	c	AC	V. myrtillus	VM	3	86.07	145	146	308	186	494	735	22.6
35	A5L2	A	5	5	L	2	c	AC	V. myrtillus	VM	4	86.07	145	146	356	155	511	744	36.7367
35	A5L2	A	5	5	L	2	c	AC	V. myrtillus	VM	5	86.07	145	146	171	96	267	372	30.8733
35	A5L2	A	5	5	L	2	c	AC	V. gaultherioides	VG	1	86.07	145	146	512	186	698	2445	21.9467
35	A5L2	A	5	5	L	2	c	AC	V. gaultherioides	VG	2	86.07	145	146	321	75	396	1151	17.7633
35	A5L2	A	5	5	L	2	c	AC	V. gaultherioides	VG	3	86.07	145	146	519	168	687	1725	29.5533
35	A5L2	A	5	5	L	2	c	AC	V. gaultherioides	VG	4	86.07	145	146	298	94	392	1268	24.0833
35	A5L2	A	5	5	L	2	c	AC	V. gaultherioides	VG	5	86.07	145	146	644	336	980	1453	48.62
35	A5L2	A	5	5	L	2	c	AC	E. hermaphroditum	EH	1	86.07	145	146	NA	NA	179	1384	11.02
35	A5L2	A	5	5	L	2	c	AC	E. hermaphroditum	EH	2	86.07	145	146	NA	NA	231	955	10.26
35	A5L2	A	5	5	L	2	c	AC	E. hermaphroditum	EH	3	86.07	145	146	NA	NA	203	1174	10.76
35	A5L2	A	5	5	L	2	c	AC	E. hermaphroditum	EH	4	86.07	145	146	NA	NA	633	4230	NA
35	A5L2	A	5	5	L	2	c	AC	E. hermaphroditum	EH	5	86.07	145	146	NA	NA	346	2936	13.09
38	A5P1	A	5	5	P	1	w	AW	V. myrtillus	VM	1	61.23	145	146	433	226	659	1207	31.01
38	A5P1	A	5	5	P	1	w	AW	V. myrtillus	VM	2	61.23	145	146	256	123	379	553	28.1867
38	A5P1	A	5	5	P	1	w	AW	V. myrtillus	VM	3	61.23	145	146	624	410	1034	1526	66.8633
38	A5P1	A	5	5	P	1	w	AW	V. myrtillus	VM	4	61.23	145	146	153	72	225	494	27.8933
38	A5P1	A	5	5	P	1	w	AW	V. myrtillus	VM	5	61.23	145	146	323	145	468	1167	40.9
38	A5P1	A	5	5	P	1	w	AW	V. gaultherioides	VG	1	61.23	145	146	443	124	567	1282	22.0667
38	A5P1	A	5	5	P	1	w	AW	V. gaultherioides	VG	2	61.23	145	146	428	142	570	1496	21.3433
38	A5P1	A	5	5	P	1	w	AW	V. gaultherioides	VG	3	61.23	145	146	878	205	1083	3343	21.2033
38	A5P1	A	5	5	P	1	w	AW	V. gaultherioides	VG	4	61.23	145	146	122	22	144	2185	8.79333
38	A5P1	A	5	5	P	1	w	AW	V. gaultherioides	VG	5	61.23	145	146	598	130	728	1440	23.9567
38	A5P1	A	5	5	P	1	w	AW	E. hermaphroditum	EH	1	61.23	145	146	NA	NA	771	3267	14.37
38	A5P1	A	5	5	P	1	w	AW	E. hermaphroditum	EH	2	61.23	145	146	NA	NA	163	5839	2.94
38	A5P1	A	5	5	P	1	w	AW	E. hermaphroditum	EH	3	61.23	145	146	NA	NA	146	1967	4.81
38	A5P1	A	5	5	P	1	w	AW	E. hermaphroditum	EH	4	61.23	145	146	NA	NA	481	2945	14.56
38	A5P1	A	5	5	P	1	w	AW	E. hermaphroditum	EH	5	61.23	145	146	NA	NA	65	2244	8.31
37	A5P2	A	5	5	P	2	c	AC	V. myrtillus	VM	1	75.07	145	145	54	27	81	504	15.8833
37	A5P2	A	5	5	P	2	c	AC	V. myrtillus	VM	2	75.07	145	145	22	5	27	462	8.54667
37	A5P2	A	5	5	P	2	c	AC	V. myrtillus	VM	3	75.07	145	145	70	19	89	249	13.3067
37	A5P2	A	5	5	P	2	c	AC	V. myrtillus	VM	4	75.07	145	145	42	13	55	272	11.45
37	A5P2	A	5	5	P	2	c	AC	V. myrtillus	VM	5	75.07	145	145	116	27	143	296	14.4433
37	A5P2	A	5	5	P	2	c	AC	V. gaultherioides	VG	1	75.07	145	145	903	154	1057	2423	23.77
37	A5P2	A	5	5	P	2	c	AC	V. gaultherioides	VG	2	75.07	145	145	131	16	147	1212	8.19333
37	A5P2	A	5	5	P	2	c	AC	V. gaultherioides	VG	3	75.07	145	145	170	26	196	552	10.5567
37	A5P2	A	5	5	P	2	c	AC	V. gaultherioides	VG	4	75.07	145	145	325	71	396	355	20.1333
37	A5P2	A	5	5	P	2	c	AC	V. gaultherioides	VG	5	75.07	145	145	137	18	155	1154	9.15333
37	A5P2	A	5	5	P	2	c	AC	E. hermaphroditum	EH	1	75.07	145	145	NA	NA	47	951	4.53
37	A5P2	A	5	5	P	2	c	AC	E. hermaphroditum	EH	2	75.07	145	145	NA	NA	87	2838	4.47
37	A5P2	A	5	5	P	2	c	AC	E. hermaphroditum	EH	3	75.07	145	145	NA	NA	57	772	5.22
37	A5P2	A	5	5	P	2	c	AC	E. hermaphroditum	EH	4	75.07	145	145	NA	NA	210	1727	11.33
37	A5P2	A	5	5	P	2	c	AC	E. hermaphroditum	EH	5	75.07	145	145	NA	NA	64	830	6.63
1	E1L1	E	1	6	L	1	w	EW	V. myrtillus	VM	1	85.74	142	143	1012	566	1578	1912	65.3433
1	E1L1	E	1	6	L	1	w	EW	V. myrtillus	VM	2	85.74	142	143	173	64	237	390	26.89
1	E1L1	E	1	6	L	1	w	EW	V. myrtillus	VM	3	85.74	142	143	214	177	391	829	47.98
1	E1L1	E	1	6	L	1	w	EW	V. myrtillus	VM	4	85.74	142	143	198	93	291	392	37.4
1	E1L1	E	1	6	L	1	w	EW	V. myrtillus	VM	5	85.74	142	143	391	126	517	671	32.84
1	E1L1	E	1	6	L	1	w	EW	V. gaultherioides	VG	1	NA	NA	NA	NA	NA	NA	NA	NA
1	E1L1	E	1	6	L	1	w	EW	V. gaultherioides	VG	2	NA	NA	NA	NA	NA	NA	NA	NA
1	E1L1	E	1	6	L	1	w	EW	V. gaultherioides	VG	3	NA	NA	NA	NA	NA	NA	NA	NA
1	E1L1	E	1	6	L	1	w	EW	V. gaultherioides	VG	4	NA	NA	NA	NA	NA	NA	NA	NA
1	E1L1	E	1	6	L	1	w	EW	V. gaultherioides	VG	5	NA	NA	NA	NA	NA	NA	NA	NA
1	E1L1	E	1	6	L	1	w	EW	E. hermaphroditum	EH	1	NA	NA	NA	NA	NA	NA	NA	NA
1	E1L1	E	1	6	L	1	w	EW	E. hermaphroditum	EH	2	NA	NA	NA	NA	NA	NA	NA	NA
1	E1L1	E	1	6	L	1	w	EW	E. hermaphroditum	EH	3	NA	NA	NA	NA	NA	NA	NA	NA
1	E1L1	E	1	6	L	1	w	EW	E. hermaphroditum	EH	4	NA	NA	NA	NA	NA	NA	NA	NA
1	E1L1	E	1	6	L	1	w	EW	E. hermaphroditum	EH	5	NA	NA	NA	NA	NA	NA	NA	NA
5	E1L2	E	1	6	L	2	c	EC	V. myrtillus	VM	1	85.17	145	146	185	99	284	422	20.7167
5	E1L2	E	1	6	L	2	c	EC	V. myrtillus	VM	2	85.17	145	146	301	189	490	443	48.24
5	E1L2	E	1	6	L	2	c	EC	V. myrtillus	VM	3	85.17	145	146	442	156	598	731	34.4833
5	E1L2	E	1	6	L	2	c	EC	V. myrtillus	VM	4	85.17	145	146	222	118	340	343	38.4067
5	E1L2	E	1	6	L	2	c	EC	V. myrtillus	VM	5	85.17	145	146	111	89	200	278	29.52
5	E1L2	E	1	6	L	2	c	EC	V. gaultherioides	VG	1	85.17	145	146	890	258	1148	3325	21.3167
5	E1L2	E	1	6	L	2	c	EC	V. gaultherioides	VG	2	85.17	145	146	305	93	398	771	18.5733
5	E1L2	E	1	6	L	2	c	EC	V. gaultherioides	VG	3	85.17	145	146	NA	NA	NA	737	NA
5	E1L2	E	1	6	L	2	c	EC	V. gaultherioides	VG	4	85.17	145	146	601	150	751	1416	21.5767
5	E1L2	E	1	6	L	2	c	EC	V. gaultherioides	VG	5	85.17	145	146	381	100	481	903	22.2067
5	E1L2	E	1	6	L	2	c	EC	E. hermaphroditum	EH	1	85.17	145	146	NA	NA	178	1585	10.31
5	E1L2	E	1	6	L	2	c	EC	E. hermaphroditum	EH	2	NA	NA	NA	NA	NA	NA	NA	NA
5	E1L2	E	1	6	L	2	c	EC	E. hermaphroditum	EH	3	NA	NA	NA	NA	NA	NA	NA	NA
5	E1L2	E	1	6	L	2	c	EC	E. hermaphroditum	EH	4	NA	NA	NA	NA	NA	NA	NA	NA
5	E1L2	E	1	6	L	2	c	EC	E. hermaphroditum	EH	5	NA	NA	NA	NA	NA	NA	NA	NA
3	E1P1	E	1	6	P	1	w	EW	V. myrtillus	VM	1	68.11	148	148	440	265	705	1064	47.5967
3	E1P1	E	1	6	P	1	w	EW	V. myrtillus	VM	2	68.11	148	148	304	179	483	503	41.55
3	E1P1	E	1	6	P	1	w	EW	V. myrtillus	VM	3	68.11	148	148	77	34	111	428	19.5033
3	E1P1	E	1	6	P	1	w	EW	V. myrtillus	VM	4	68.11	148	148	300	110	410	937	30.1433
3	E1P1	E	1	6	P	1	w	EW	V. myrtillus	VM	5	68.11	148	148	400	248	648	1575	48.5
3	E1P1	E	1	6	P	1	w	EW	V. gaultherioides	VG	1	68.11	148	148	417	107	524	2176	13.7933
3	E1P1	E	1	6	P	1	w	EW	V. gaultherioides	VG	2	68.11	148	148	656	170	826	1900	16.25
3	E1P1	E	1	6	P	1	w	EW	V. gaultherioides	VG	3	68.11	148	148	862	266	1128	1652	32.2667
3	E1P1	E	1	6	P	1	w	EW	V. gaultherioides	VG	4	68.11	148	148	342	98	440	873	15.4467
3	E1P1	E	1	6	P	1	w	EW	V. gaultherioides	VG	5	68.11	148	148	496	108	604	1507	13.5767
3	E1P1	E	1	6	P	1	w	EW	E. hermaphroditum	EH	1	NA	NA	NA	NA	NA	NA	NA	NA
3	E1P1	E	1	6	P	1	w	EW	E. hermaphroditum	EH	2	NA	NA	NA	NA	NA	NA	NA	NA
3	E1P1	E	1	6	P	1	w	EW	E. hermaphroditum	EH	3	NA	NA	NA	NA	NA	NA	NA	NA
3	E1P1	E	1	6	P	1	w	EW	E. hermaphroditum	EH	4	NA	NA	NA	NA	NA	NA	NA	NA
3	E1P1	E	1	6	P	1	w	EW	E. hermaphroditum	EH	5	NA	NA	NA	NA	NA	NA	NA	NA
2	E1P2	E	1	6	P	2	c	EC	V. myrtillus	VM	1	72.99	144	145	335	143	478	595	37.3233
2	E1P2	E	1	6	P	2	c	EC	V. myrtillus	VM	2	72.99	144	145	82	21	103	346	14.5067
2	E1P2	E	1	6	P	2	c	EC	V. myrtillus	VM	3	72.99	144	145	123	24	147	438	15.76
2	E1P2	E	1	6	P	2	c	EC	V. myrtillus	VM	4	72.99	144	145	180	94	274	274	33.9833
2	E1P2	E	1	6	P	2	c	EC	V. myrtillus	VM	5	72.99	144	145	173	75	248	375	21.4667
2	E1P2	E	1	6	P	2	c	EC	V. gaultherioides	VG	1	72.99	144	145	718	146	864	2174	13.21
2	E1P2	E	1	6	P	2	c	EC	V. gaultherioides	VG	2	72.99	144	145	194	39	233	780	10.2133
2	E1P2	E	1	6	P	2	c	EC	V. gaultherioides	VG	3	72.99	144	145	386	72	458	1123	9.16333
2	E1P2	E	1	6	P	2	c	EC	V. gaultherioides	VG	4	72.99	144	145	222	50	272	628	9.9
2	E1P2	E	1	6	P	2	c	EC	V. gaultherioides	VG	5	72.99	144	145	339	103	442	875	20.37
2	E1P2	E	1	6	P	2	c	EC	E. hermaphroditum	EH	1	72.99	144	145	NA	NA	691	2397	11.3
2	E1P2	E	1	6	P	2	c	EC	E. hermaphroditum	EH	2	72.99	144	145	NA	NA	1711	7760	17.53
2	E1P2	E	1	6	P	2	c	EC	E. hermaphroditum	EH	3	72.99	144	145	NA	NA	596	2528	15.82
2	E1P2	E	1	6	P	2	c	EC	E. hermaphroditum	EH	4	72.99	144	145	NA	NA	872	3902	20.26
2	E1P2	E	1	6	P	2	c	EC	E. hermaphroditum	EH	5	72.99	144	145	NA	NA	203	1719	5.78
23	E2L1	E	2	7	L	1	c	EC	V. myrtillus	VM	1	72.74	145	146	353	148	501	1487	26.9733
23	E2L1	E	2	7	L	1	c	EC	V. myrtillus	VM	2	72.74	145	146	107	69	176	531	15.5733
23	E2L1	E	2	7	L	1	c	EC	V. myrtillus	VM	3	72.74	145	146	297	208	505	1004	53.0567
23	E2L1	E	2	7	L	1	c	EC	V. myrtillus	VM	4	72.74	145	146	107	52	159	320	26.6833
23	E2L1	E	2	7	L	1	c	EC	V. myrtillus	VM	5	72.74	145	146	143	110	253	845	36.91
23	E2L1	E	2	7	L	1	c	EC	V. gaultherioides	VG	1	NA	NA	NA	NA	NA	NA	NA	NA
23	E2L1	E	2	7	L	1	c	EC	V. gaultherioides	VG	2	NA	NA	NA	NA	NA	NA	NA	NA
23	E2L1	E	2	7	L	1	c	EC	V. gaultherioides	VG	3	NA	NA	NA	NA	NA	NA	NA	NA
23	E2L1	E	2	7	L	1	c	EC	V. gaultherioides	VG	4	NA	NA	NA	NA	NA	NA	NA	NA
23	E2L1	E	2	7	L	1	c	EC	V. gaultherioides	VG	5	NA	NA	NA	NA	NA	NA	NA	NA
23	E2L1	E	2	7	L	1	c	EC	E. hermaphroditum	EH	1	NA	NA	NA	NA	NA	NA	NA	NA
23	E2L1	E	2	7	L	1	c	EC	E. hermaphroditum	EH	2	NA	NA	NA	NA	NA	NA	NA	NA
23	E2L1	E	2	7	L	1	c	EC	E. hermaphroditum	EH	3	NA	NA	NA	NA	NA	NA	NA	NA
23	E2L1	E	2	7	L	1	c	EC	E. hermaphroditum	EH	4	NA	NA	NA	NA	NA	NA	NA	NA
23	E2L1	E	2	7	L	1	c	EC	E. hermaphroditum	EH	5	NA	NA	NA	NA	NA	NA	NA	NA
22	E2L2	E	2	7	L	2	w	EW	V. myrtillus	VM	1	77.49	142	143	239	157	396	367	48.15
22	E2L2	E	2	7	L	2	w	EW	V. myrtillus	VM	2	77.49	142	143	290	195	485	920	55.54
22	E2L2	E	2	7	L	2	w	EW	V. myrtillus	VM	3	77.49	142	143	528	288	816	1542	44.18
22	E2L2	E	2	7	L	2	w	EW	V. myrtillus	VM	4	77.49	142	143	424	255	679	2327	47.3667
22	E2L2	E	2	7	L	2	w	EW	V. myrtillus	VM	5	77.49	142	143	346	163	509	1025	39.5633
22	E2L2	E	2	7	L	2	w	EW	V. gaultherioides	VG	1	77.49	142	143	1133	302	1435	4854	32.1067
22	E2L2	E	2	7	L	2	w	EW	V. gaultherioides	VG	2	77.49	142	143	573	95	668	4836	16.98
22	E2L2	E	2	7	L	2	w	EW	V. gaultherioides	VG	3	77.49	142	143	1373	360	1733	5566	28.8567
22	E2L2	E	2	7	L	2	w	EW	V. gaultherioides	VG	4	77.49	142	143	1240	218	1458	5730	22.73
22	E2L2	E	2	7	L	2	w	EW	V. gaultherioides	VG	5	77.49	142	143	630	144	774	2027	21.35
22	E2L2	E	2	7	L	2	w	EW	E. hermaphroditum	EH	1	NA	NA	NA	NA	NA	NA	NA	NA
22	E2L2	E	2	7	L	2	w	EW	E. hermaphroditum	EH	2	NA	NA	NA	NA	NA	NA	NA	NA
22	E2L2	E	2	7	L	2	w	EW	E. hermaphroditum	EH	3	NA	NA	NA	NA	NA	NA	NA	NA
22	E2L2	E	2	7	L	2	w	EW	E. hermaphroditum	EH	4	NA	NA	NA	NA	NA	NA	NA	NA
22	E2L2	E	2	7	L	2	w	EW	E. hermaphroditum	EH	5	NA	NA	NA	NA	NA	NA	NA	NA
21	E2P1	E	2	7	P	1	c	EC	V. myrtillus	VM	1	78.64	143	144	226	127	353	1165	31.8367
21	E2P1	E	2	7	P	1	c	EC	V. myrtillus	VM	2	78.64	143	144	177	67	244	1102	17.7433
21	E2P1	E	2	7	P	1	c	EC	V. myrtillus	VM	3	78.64	143	144	228	131	359	528	31.2433
21	E2P1	E	2	7	P	1	c	EC	V. myrtillus	VM	4	78.64	143	144	169	110	279	338	33.4367
21	E2P1	E	2	7	P	1	c	EC	V. myrtillus	VM	5	78.64	143	144	100	28	128	427	14.02
21	E2P1	E	2	7	P	1	c	EC	V. gaultherioides	VG	1	78.64	143	144	699	174	873	2968	26.3033
21	E2P1	E	2	7	P	1	c	EC	V. gaultherioides	VG	2	78.64	143	144	609	127	736	2157	24.6633
21	E2P1	E	2	7	P	1	c	EC	V. gaultherioides	VG	3	78.64	143	144	489	153	642	5880	31.19
21	E2P1	E	2	7	P	1	c	EC	V. gaultherioides	VG	4	78.64	143	144	504	133	637	3749	24.0767
21	E2P1	E	2	7	P	1	c	EC	V. gaultherioides	VG	5	78.64	143	144	430	138	568	6263	19.29
21	E2P1	E	2	7	P	1	c	EC	E. hermaphroditum	EH	1	78.64	143	144	NA	NA	51	1955	7.86
21	E2P1	E	2	7	P	1	c	EC	E. hermaphroditum	EH	2	78.64	143	144	NA	NA	287	3235	8.93
21	E2P1	E	2	7	P	1	c	EC	E. hermaphroditum	EH	3	78.64	143	144	NA	NA	441	6898	12.06
21	E2P1	E	2	7	P	1	c	EC	E. hermaphroditum	EH	4	78.64	143	144	NA	NA	239	1079	17.7
21	E2P1	E	2	7	P	1	c	EC	E. hermaphroditum	EH	5	78.64	143	144	NA	NA	275	1671	17.18
20	E2P2	E	2	7	P	2	w	EW	V. myrtillus	VM	1	62.92	145	145	520	267	787	1516	55.4467
20	E2P2	E	2	7	P	2	w	EW	V. myrtillus	VM	2	62.92	145	145	402	297	699	653	54.1867
20	E2P2	E	2	7	P	2	w	EW	V. myrtillus	VM	3	62.92	145	145	199	117	316	1066	30.81
20	E2P2	E	2	7	P	2	w	EW	V. myrtillus	VM	4	62.92	145	145	268	126	394	974	38.6767
20	E2P2	E	2	7	P	2	w	EW	V. myrtillus	VM	5	62.92	145	145	418	180	598	1170	36.8833
20	E2P2	E	2	7	P	2	w	EW	V. gaultherioides	VG	1	62.92	145	145	1563	316	1879	3791	22.6367
20	E2P2	E	2	7	P	2	w	EW	V. gaultherioides	VG	2	62.92	145	145	674	154	828	2323	27.01
20	E2P2	E	2	7	P	2	w	EW	V. gaultherioides	VG	3	62.92	145	145	1031	212	1243	2924	22.0633
20	E2P2	E	2	7	P	2	w	EW	V. gaultherioides	VG	4	62.92	145	145	1656	330	1986	7377	21.8433
20	E2P2	E	2	7	P	2	w	EW	V. gaultherioides	VG	5	62.92	145	145	596	92	688	2991	10.9367
20	E2P2	E	2	7	P	2	w	EW	E. hermaphroditum	EH	1	62.92	145	145	NA	NA	467	4001	9.86
20	E2P2	E	2	7	P	2	w	EW	E. hermaphroditum	EH	2	62.92	145	145	NA	NA	58	5527	7.46
20	E2P2	E	2	7	P	2	w	EW	E. hermaphroditum	EH	3	62.92	145	145	NA	NA	260	7219	4.43
20	E2P2	E	2	7	P	2	w	EW	E. hermaphroditum	EH	4	62.92	145	145	NA	NA	264	2784	8.08
20	E2P2	E	2	7	P	2	w	EW	E. hermaphroditum	EH	5	62.92	145	145	NA	NA	35	2165	3.64
9	E3L1	E	3	8	L	1	c	EC	V. myrtillus	VM	1	91.76	145	146	246	99	345	505	31.6067
9	E3L1	E	3	8	L	1	c	EC	V. myrtillus	VM	2	91.76	145	146	128	30	158	477	14.3567
9	E3L1	E	3	8	L	1	c	EC	V. myrtillus	VM	3	91.76	145	146	184	97	281	685	32.6033
9	E3L1	E	3	8	L	1	c	EC	V. myrtillus	VM	4	91.76	145	146	251	130	381	432	43.3467
9	E3L1	E	3	8	L	1	c	EC	V. myrtillus	VM	5	91.76	145	146	228	112	340	283	43.0967
9	E3L1	E	3	8	L	1	c	EC	V. gaultherioides	VG	1	NA	NA	NA	NA	NA	NA	NA	NA
9	E3L1	E	3	8	L	1	c	EC	V. gaultherioides	VG	2	NA	NA	NA	NA	NA	NA	NA	NA
9	E3L1	E	3	8	L	1	c	EC	V. gaultherioides	VG	3	NA	NA	NA	NA	NA	NA	NA	NA
9	E3L1	E	3	8	L	1	c	EC	V. gaultherioides	VG	4	NA	NA	NA	NA	NA	NA	NA	NA
9	E3L1	E	3	8	L	1	c	EC	V. gaultherioides	VG	5	NA	NA	NA	NA	NA	NA	NA	NA
9	E3L1	E	3	8	L	1	c	EC	E. hermaphroditum	EH	1	NA	NA	NA	NA	NA	NA	NA	NA
9	E3L1	E	3	8	L	1	c	EC	E. hermaphroditum	EH	2	NA	NA	NA	NA	NA	NA	NA	NA
9	E3L1	E	3	8	L	1	c	EC	E. hermaphroditum	EH	3	NA	NA	NA	NA	NA	NA	NA	NA
9	E3L1	E	3	8	L	1	c	EC	E. hermaphroditum	EH	4	NA	NA	NA	NA	NA	NA	NA	NA
9	E3L1	E	3	8	L	1	c	EC	E. hermaphroditum	EH	5	NA	NA	NA	NA	NA	NA	NA	NA
10	E3L2	E	3	8	L	2	w	EW	V. myrtillus	VM	1	78.78	148	148	1077	735	1812	3052	69.9233
10	E3L2	E	3	8	L	2	w	EW	V. myrtillus	VM	2	78.78	148	148	369	142	511	1503	30.68
10	E3L2	E	3	8	L	2	w	EW	V. myrtillus	VM	3	78.78	148	148	293	149	442	565	38.9733
10	E3L2	E	3	8	L	2	w	EW	V. myrtillus	VM	4	78.78	148	148	675	465	1140	1715	61.2367
10	E3L2	E	3	8	L	2	w	EW	V. myrtillus	VM	5	78.78	148	148	342	163	505	659	35.8867
10	E3L2	E	3	8	L	2	w	EW	V. gaultherioides	VG	1	78.78	148	148	541	342	883	2278	37.58
10	E3L2	E	3	8	L	2	w	EW	V. gaultherioides	VG	2	78.78	148	148	407	106	513	1113	23.3567
10	E3L2	E	3	8	L	2	w	EW	V. gaultherioides	VG	3	78.78	148	148	186	58	244	691	24.19
10	E3L2	E	3	8	L	2	w	EW	V. gaultherioides	VG	4	78.78	148	148	93	41	134	686	19.96
10	E3L2	E	3	8	L	2	w	EW	V. gaultherioides	VG	5	78.78	148	148	77	25	102	670	17.2867
10	E3L2	E	3	8	L	2	w	EW	E. hermaphroditum	EH	1	NA	NA	NA	NA	NA	NA	NA	NA
10	E3L2	E	3	8	L	2	w	EW	E. hermaphroditum	EH	2	NA	NA	NA	NA	NA	NA	NA	NA
10	E3L2	E	3	8	L	2	w	EW	E. hermaphroditum	EH	3	NA	NA	NA	NA	NA	NA	NA	NA
10	E3L2	E	3	8	L	2	w	EW	E. hermaphroditum	EH	4	NA	NA	NA	NA	NA	NA	NA	NA
10	E3L2	E	3	8	L	2	w	EW	E. hermaphroditum	EH	5	NA	NA	NA	NA	NA	NA	NA	NA
11	E3P1	E	3	8	P	1	c	EC	V. myrtillus	VM	1	84.12	146	148	1551	859	2410	3864	56.22
11	E3P1	E	3	8	P	1	c	EC	V. myrtillus	VM	2	84.12	146	148	1092	701	1793	3824	59.3967
11	E3P1	E	3	8	P	1	c	EC	V. myrtillus	VM	3	84.12	146	148	334	101	435	2995	23.1233
11	E3P1	E	3	8	P	1	c	EC	V. myrtillus	VM	4	84.12	146	148	437	313	750	755	57.57
11	E3P1	E	3	8	P	1	c	EC	V. myrtillus	VM	5	84.12	146	148	414	261	675	675	44.9533
11	E3P1	E	3	8	P	1	c	EC	V. gaultherioides	VG	1	84.12	146	148	403	126	529	2067	29.4
11	E3P1	E	3	8	P	1	c	EC	V. gaultherioides	VG	2	84.12	146	148	873	150	1023	4603	15.6967
11	E3P1	E	3	8	P	1	c	EC	V. gaultherioides	VG	3	84.12	146	148	775	176	951	3659	31.8167
11	E3P1	E	3	8	P	1	c	EC	V. gaultherioides	VG	4	84.12	146	148	505	163	668	3554	33.5767
11	E3P1	E	3	8	P	1	c	EC	V. gaultherioides	VG	5	84.12	146	148	172	35	207	1870	15.5333
11	E3P1	E	3	8	P	1	c	EC	E. hermaphroditum	EH	1	NA	NA	NA	NA	NA	NA	NA	NA
11	E3P1	E	3	8	P	1	c	EC	E. hermaphroditum	EH	2	NA	NA	NA	NA	NA	NA	NA	NA
11	E3P1	E	3	8	P	1	c	EC	E. hermaphroditum	EH	3	NA	NA	NA	NA	NA	NA	NA	NA
11	E3P1	E	3	8	P	1	c	EC	E. hermaphroditum	EH	4	NA	NA	NA	NA	NA	NA	NA	NA
11	E3P1	E	3	8	P	1	c	EC	E. hermaphroditum	EH	5	NA	NA	NA	NA	NA	NA	NA	NA
12	E3P2	E	3	8	P	2	w	EW	V. myrtillus	VM	1	79.54	146	148	321	157	478	1186	43.5533
12	E3P2	E	3	8	P	2	w	EW	V. myrtillus	VM	2	79.54	146	148	528	178	706	1983	30.3633
12	E3P2	E	3	8	P	2	w	EW	V. myrtillus	VM	3	79.54	146	148	458	223	681	707	48.27
12	E3P2	E	3	8	P	2	w	EW	V. myrtillus	VM	4	79.54	146	148	914	719	1633	3466	87.7233
12	E3P2	E	3	8	P	2	w	EW	V. myrtillus	VM	5	79.54	146	148	626	334	960	1315	55.88
12	E3P2	E	3	8	P	2	w	EW	V. gaultherioides	VG	1	79.54	146	148	798	205	1003	4355	34.7533
12	E3P2	E	3	8	P	2	w	EW	V. gaultherioides	VG	2	79.54	146	148	1184	346	1530	5104	36.77
12	E3P2	E	3	8	P	2	w	EW	V. gaultherioides	VG	3	79.54	146	148	304	89	393	2867	20.4533
12	E3P2	E	3	8	P	2	w	EW	V. gaultherioides	VG	4	79.54	146	148	401	104	505	2342	13.98
12	E3P2	E	3	8	P	2	w	EW	V. gaultherioides	VG	5	79.54	146	148	541	105	646	2028	17.45
12	E3P2	E	3	8	P	2	w	EW	E. hermaphroditum	EH	1	79.54	146	148	NA	NA	224	1966	11.54
12	E3P2	E	3	8	P	2	w	EW	E. hermaphroditum	EH	2	79.54	146	148	NA	NA	186	1960	10.82
12	E3P2	E	3	8	P	2	w	EW	E. hermaphroditum	EH	3	79.54	146	148	NA	NA	582	2456	14.23
12	E3P2	E	3	8	P	2	w	EW	E. hermaphroditum	EH	4	79.54	146	148	NA	NA	281	1684	10.8
12	E3P2	E	3	8	P	2	w	EW	E. hermaphroditum	EH	5	79.54	146	148	NA	NA	147	2056	11.3
25	E4L1	E	4	9	L	1	w	EW	V. myrtillus	VM	1	89.59	143	144	409	265	674	1075	60.0367
25	E4L1	E	4	9	L	1	w	EW	V. myrtillus	VM	2	89.59	143	144	344	185	529	633	54.6567
25	E4L1	E	4	9	L	1	w	EW	V. myrtillus	VM	3	89.59	143	144	169	66	235	443	25.6133
25	E4L1	E	4	9	L	1	w	EW	V. myrtillus	VM	4	89.59	143	144	291	115	406	529	31.57
25	E4L1	E	4	9	L	1	w	EW	V. myrtillus	VM	5	89.59	143	144	712	401	1113	775	58.3833
25	E4L1	E	4	9	L	1	w	EW	V. gaultherioides	VG	1	89.59	143	144	469	93	562	1849	26.0733
25	E4L1	E	4	9	L	1	w	EW	V. gaultherioides	VG	2	89.59	143	144	29	6	35	684	6.81
25	E4L1	E	4	9	L	1	w	EW	V. gaultherioides	VG	3	89.59	143	144	156	47	203	398	23.6767
25	E4L1	E	4	9	L	1	w	EW	V. gaultherioides	VG	4	89.59	143	144	646	103	749	1775	24.5667
25	E4L1	E	4	9	L	1	w	EW	V. gaultherioides	VG	5	89.59	143	144	486	74	560	720	17.9867
25	E4L1	E	4	9	L	1	w	EW	E. hermaphroditum	EH	1	89.59	143	144	NA	NA	521	3946	10
25	E4L1	E	4	9	L	1	w	EW	E. hermaphroditum	EH	2	89.59	143	144	NA	NA	888	8842	13.26
25	E4L1	E	4	9	L	1	w	EW	E. hermaphroditum	EH	3	NA	NA	NA	NA	NA	NA	NA	NA
25	E4L1	E	4	9	L	1	w	EW	E. hermaphroditum	EH	4	89.59	143	144	NA	NA	317	2822	NA
25	E4L1	E	4	9	L	1	w	EW	E. hermaphroditum	EH	5	NA	NA	NA	NA	NA	NA	NA	NA
27	E4L2	E	4	9	L	2	c	EC	V. myrtillus	VM	1	74.06	143	144	228	76	304	302	24.5733
27	E4L2	E	4	9	L	2	c	EC	V. myrtillus	VM	2	74.06	143	144	305	166	471	1026	39.6933
27	E4L2	E	4	9	L	2	c	EC	V. myrtillus	VM	3	74.06	143	144	147	56	203	533	18.0633
27	E4L2	E	4	9	L	2	c	EC	V. myrtillus	VM	4	74.06	143	144	152	104	256	425	36.57
27	E4L2	E	4	9	L	2	c	EC	V. myrtillus	VM	5	74.06	143	144	181	101	282	314	33.81
27	E4L2	E	4	9	L	2	c	EC	V. gaultherioides	VG	1	NA	NA	NA	NA	NA	NA	NA	NA
27	E4L2	E	4	9	L	2	c	EC	V. gaultherioides	VG	2	NA	NA	NA	NA	NA	NA	NA	NA
27	E4L2	E	4	9	L	2	c	EC	V. gaultherioides	VG	3	NA	NA	NA	NA	NA	NA	NA	NA
27	E4L2	E	4	9	L	2	c	EC	V. gaultherioides	VG	4	NA	NA	NA	NA	NA	NA	NA	NA
27	E4L2	E	4	9	L	2	c	EC	V. gaultherioides	VG	5	NA	NA	NA	NA	NA	NA	NA	NA
27	E4L2	E	4	9	L	2	c	EC	E. hermaphroditum	EH	1	74.06	143	144	NA	NA	39	2055	4.08
27	E4L2	E	4	9	L	2	c	EC	E. hermaphroditum	EH	2	74.06	143	144	NA	NA	201	4746	7.95
27	E4L2	E	4	9	L	2	c	EC	E. hermaphroditum	EH	3	74.06	143	144	NA	NA	872	7757	7.47
27	E4L2	E	4	9	L	2	c	EC	E. hermaphroditum	EH	4	74.06	143	144	NA	NA	127	1838	7.97
27	E4L2	E	4	9	L	2	c	EC	E. hermaphroditum	EH	5	NA	NA	NA	NA	NA	NA	NA	NA
26	E4P1	E	4	9	P	1	w	EW	V. myrtillus	VM	1	67.48	143	144	572	349	921	1233	40.8433
26	E4P1	E	4	9	P	1	w	EW	V. myrtillus	VM	2	67.48	143	144	346	143	489	1242	32.6233
26	E4P1	E	4	9	P	1	w	EW	V. myrtillus	VM	3	67.48	143	144	309	133	442	681	32.4367
26	E4P1	E	4	9	P	1	w	EW	V. myrtillus	VM	4	67.48	143	144	708	352	1060	1459	35.58
26	E4P1	E	4	9	P	1	w	EW	V. myrtillus	VM	5	67.48	143	144	875	481	1356	1836	59.69
26	E4P1	E	4	9	P	1	w	EW	V. gaultherioides	VG	1	67.48	143	144	484	88	572	2658	19.7333
26	E4P1	E	4	9	P	1	w	EW	V. gaultherioides	VG	2	67.48	143	144	783	150	933	3571	20.1933
26	E4P1	E	4	9	P	1	w	EW	V. gaultherioides	VG	3	67.48	143	144	359	60	419	1184	15.2533
26	E4P1	E	4	9	P	1	w	EW	V. gaultherioides	VG	4	67.48	143	144	367	74	441	1336	15.0333
26	E4P1	E	4	9	P	1	w	EW	V. gaultherioides	VG	5	67.48	143	144	234	52	286	793	21.4467
26	E4P1	E	4	9	P	1	w	EW	E. hermaphroditum	EH	1	67.48	143	144	NA	NA	654	3339	14.3
26	E4P1	E	4	9	P	1	w	EW	E. hermaphroditum	EH	2	67.48	143	144	NA	NA	320	1498	8.03
26	E4P1	E	4	9	P	1	w	EW	E. hermaphroditum	EH	3	67.48	143	144	NA	NA	352	1655	12.47
26	E4P1	E	4	9	P	1	w	EW	E. hermaphroditum	EH	4	67.48	143	144	NA	NA	560	1761	17.44
26	E4P1	E	4	9	P	1	w	EW	E. hermaphroditum	EH	5	67.48	143	144	NA	NA	540	4853	10
28	E4P2	E	4	9	P	2	c	EC	V. myrtillus	VM	1	79.82	145	145	284	122	406	474	35.13
28	E4P2	E	4	9	P	2	c	EC	V. myrtillus	VM	2	79.82	145	145	304	143	447	393	38.81
28	E4P2	E	4	9	P	2	c	EC	V. myrtillus	VM	3	79.82	145	145	655	317	972	1801	54.84
28	E4P2	E	4	9	P	2	c	EC	V. myrtillus	VM	4	79.82	145	145	382	165	547	1287	33.3733
28	E4P2	E	4	9	P	2	c	EC	V. myrtillus	VM	5	79.82	145	145	267	101	368	735	20.4033
28	E4P2	E	4	9	P	2	c	EC	V. gaultherioides	VG	1	79.82	145	145	296	40	336	1329	11.8367
28	E4P2	E	4	9	P	2	c	EC	V. gaultherioides	VG	2	79.82	145	145	1168	235	1403	4697	22.06
28	E4P2	E	4	9	P	2	c	EC	V. gaultherioides	VG	3	79.82	145	145	294	45	339	1290	14.7
28	E4P2	E	4	9	P	2	c	EC	V. gaultherioides	VG	4	79.82	145	145	223	49	272	1527	16.3333
28	E4P2	E	4	9	P	2	c	EC	V. gaultherioides	VG	5	79.82	145	145	257	39	296	976	16.3233
28	E4P2	E	4	9	P	2	c	EC	E. hermaphroditum	EH	1	79.82	145	145	NA	NA	409	4938	7.06
28	E4P2	E	4	9	P	2	c	EC	E. hermaphroditum	EH	2	79.82	145	145	NA	NA	289	2061	11.61
28	E4P2	E	4	9	P	2	c	EC	E. hermaphroditum	EH	3	79.82	145	145	NA	NA	299	5736	12.89
28	E4P2	E	4	9	P	2	c	EC	E. hermaphroditum	EH	4	79.82	145	145	NA	NA	342	2774	12.55
28	E4P2	E	4	9	P	2	c	EC	E. hermaphroditum	EH	5	79.82	145	145	NA	NA	178	6626	7.14
34	E5L1	E	5	10	L	1	w	EW	V. myrtillus	VM	1	82.15	147	149	240	125	365	379	45.2567
34	E5L1	E	5	10	L	1	w	EW	V. myrtillus	VM	2	82.15	147	149	177	126	303	413	43.9433
34	E5L1	E	5	10	L	1	w	EW	V. myrtillus	VM	3	82.15	147	149	317	134	451	698	36.45
34	E5L1	E	5	10	L	1	w	EW	V. myrtillus	VM	4	82.15	147	149	154	75	229	928	21.78
34	E5L1	E	5	10	L	1	w	EW	V. myrtillus	VM	5	82.15	147	149	279	94	373	368	28.9833
34	E5L1	E	5	10	L	1	w	EW	V. gaultherioides	VG	1	82.15	147	149	202	39	241	1878	16.19
34	E5L1	E	5	10	L	1	w	EW	V. gaultherioides	VG	2	82.15	147	149	253	48	301	802	15.2467
34	E5L1	E	5	10	L	1	w	EW	V. gaultherioides	VG	3	82.15	147	149	340	73	413	2512	17.4833
34	E5L1	E	5	10	L	1	w	EW	V. gaultherioides	VG	4	82.15	147	149	15	4	19	271	NA
34	E5L1	E	5	10	L	1	w	EW	V. gaultherioides	VG	5	82.15	147	149	91	16	107	545	11.0033
34	E5L1	E	5	10	L	1	w	EW	E. hermaphroditum	EH	1	NA	NA	NA	NA	NA	NA	NA	NA
34	E5L1	E	5	10	L	1	w	EW	E. hermaphroditum	EH	2	82.15	147	149	NA	NA	212	770	14.42
34	E5L1	E	5	10	L	1	w	EW	E. hermaphroditum	EH	3	82.15	147	149	NA	NA	257	2804	18.4
34	E5L1	E	5	10	L	1	w	EW	E. hermaphroditum	EH	4	NA	NA	NA	NA	NA	NA	NA	NA
34	E5L1	E	5	10	L	1	w	EW	E. hermaphroditum	EH	5	NA	NA	NA	NA	NA	NA	NA	NA
39	E5L2	E	5	10	L	2	c	EC	V. myrtillus	VM	1	84.59	152	153	209	99	308	510	26.7967
39	E5L2	E	5	10	L	2	c	EC	V. myrtillus	VM	2	84.59	152	153	385	258	643	819	38.9833
39	E5L2	E	5	10	L	2	c	EC	V. myrtillus	VM	3	84.59	152	153	90	31	121	1206	18.3233
39	E5L2	E	5	10	L	2	c	EC	V. myrtillus	VM	4	84.59	152	153	190	99	289	2158	18.5567
39	E5L2	E	5	10	L	2	c	EC	V. myrtillus	VM	5	84.59	152	153	292	156	448	1315	26.9167
39	E5L2	E	5	10	L	2	c	EC	V. gaultherioides	VG	1	84.59	152	153	876	265	1141	2111	41.5367
39	E5L2	E	5	10	L	2	c	EC	V. gaultherioides	VG	2	84.59	152	153	672	268	940	3361	32.8533
39	E5L2	E	5	10	L	2	c	EC	V. gaultherioides	VG	3	84.59	152	153	652	175	827	1378	35.39
39	E5L2	E	5	10	L	2	c	EC	V. gaultherioides	VG	4	84.59	152	153	209	68	277	1673	19.3933
39	E5L2	E	5	10	L	2	c	EC	V. gaultherioides	VG	5	84.59	152	153	336	118	454	2573	42.1533
39	E5L2	E	5	10	L	2	c	EC	E. hermaphroditum	EH	1	84.59	152	153	NA	NA	407	1889	13.08
39	E5L2	E	5	10	L	2	c	EC	E. hermaphroditum	EH	2	84.59	152	153	NA	NA	104	831	5.6
39	E5L2	E	5	10	L	2	c	EC	E. hermaphroditum	EH	3	84.59	152	153	NA	NA	154	993	16.18
39	E5L2	E	5	10	L	2	c	EC	E. hermaphroditum	EH	4	84.59	152	153	NA	NA	127	2171	12.5
39	E5L2	E	5	10	L	2	c	EC	E. hermaphroditum	EH	5	84.59	152	153	NA	NA	263	3064	12.89
33	E5P1	E	5	10	P	1	w	EW	V. myrtillus	VM	1	60.82	152	153	355	187	542	1033	54.0767
33	E5P1	E	5	10	P	1	w	EW	V. myrtillus	VM	2	60.82	152	153	215	93	308	709	34.7133
33	E5P1	E	5	10	P	1	w	EW	V. myrtillus	VM	3	60.82	152	153	909	374	1283	2860	50.1733
33	E5P1	E	5	10	P	1	w	EW	V. myrtillus	VM	4	60.82	152	153	539	244	783	2251	48.37
33	E5P1	E	5	10	P	1	w	EW	V. myrtillus	VM	5	60.82	152	153	575	288	863	1330	52.3133
33	E5P1	E	5	10	P	1	w	EW	V. gaultherioides	VG	1	60.82	152	153	256	30	286	1441	8.21667
33	E5P1	E	5	10	P	1	w	EW	V. gaultherioides	VG	2	60.82	152	153	349	53	402	2860	18.9767
33	E5P1	E	5	10	P	1	w	EW	V. gaultherioides	VG	3	60.82	152	153	838	166	1004	2078	17.7833
33	E5P1	E	5	10	P	1	w	EW	V. gaultherioides	VG	4	60.82	152	153	889	189	1078	7383	20.96
33	E5P1	E	5	10	P	1	w	EW	V. gaultherioides	VG	5	60.82	152	153	335	61	396	1019	18.6667
33	E5P1	E	5	10	P	1	w	EW	E. hermaphroditum	EH	1	60.82	152	153	NA	NA	426	3714	12.24
33	E5P1	E	5	10	P	1	w	EW	E. hermaphroditum	EH	2	60.82	152	153	NA	NA	301	1705	9.08
33	E5P1	E	5	10	P	1	w	EW	E. hermaphroditum	EH	3	NA	NA	NA	NA	NA	NA	NA	NA
33	E5P1	E	5	10	P	1	w	EW	E. hermaphroditum	EH	4	NA	NA	NA	NA	NA	NA	NA	NA
33	E5P1	E	5	10	P	1	w	EW	E. hermaphroditum	EH	5	NA	NA	NA	NA	NA	NA	NA	NA
40	E5P2	E	5	10	P	2	c	EC	V. myrtillus	VM	1	68.26	147	148	324	116	440	2735	20.64
40	E5P2	E	5	10	P	2	c	EC	V. myrtillus	VM	2	68.26	147	148	575	170	745	2833	28.4533
40	E5P2	E	5	10	P	2	c	EC	V. myrtillus	VM	3	68.26	147	148	222	112	334	1632	32.51
40	E5P2	E	5	10	P	2	c	EC	V. myrtillus	VM	4	68.26	147	148	242	173	415	500	38.52
40	E5P2	E	5	10	P	2	c	EC	V. myrtillus	VM	5	68.26	147	148	329	140	469	606	37.7067
40	E5P2	E	5	10	P	2	c	EC	V. gaultherioides	VG	1	68.26	147	148	320	51	371	1427	13.7367
40	E5P2	E	5	10	P	2	c	EC	V. gaultherioides	VG	2	68.26	147	148	344	42	386	1993	10.9467
40	E5P2	E	5	10	P	2	c	EC	V. gaultherioides	VG	3	68.26	147	148	459	81	540	1412	20.6033
40	E5P2	E	5	10	P	2	c	EC	V. gaultherioides	VG	4	68.26	147	148	329	66	395	2236	17.2267
40	E5P2	E	5	10	P	2	c	EC	V. gaultherioides	VG	5	68.26	147	148	147	48	195	3365	14.4833
40	E5P2	E	5	10	P	2	c	EC	E. hermaphroditum	EH	1	68.26	147	148	NA	NA	201	2425	7.1
40	E5P2	E	5	10	P	2	c	EC	E. hermaphroditum	EH	2	68.26	147	148	NA	NA	147	1217	8.54
40	E5P2	E	5	10	P	2	c	EC	E. hermaphroditum	EH	3	68.26	147	148	NA	NA	357	3734	11.8
40	E5P2	E	5	10	P	2	c	EC	E. hermaphroditum	EH	4	68.26	147	148	NA	NA	243	2448	11.87
40	E5P2	E	5	10	P	2	c	EC	E. hermaphroditum	EH	5	68.26	147	148	NA	NA	187	2273	11.51

## Sheet: Xylem growth rings
Number	ID	CO2	Block	Group	Tree	Plot	Temp	Treatment	Species	Ramet	N.Rings	1993	1994	1995	1996	1997	1998	1999	2000	2001	2002	2003	2004	2005	2006	2007	2008	2009	2010	2011	2012
6	A1L1	A	1	1	L	1	w	AW	V. myrtillus	1	9	NA	NA	NA	NA	NA	NA	NA	NA	NA	NA	NA	NA	96.626	338.696	132.747	239.82	NA	212.03	187.627	79.267
6	A1L1	A	1	1	L	1	w	AW	V. myrtillus	2	6	NA	NA	NA	NA	NA	NA	NA	NA	NA	NA	NA	NA	NA	NA	NA	422.575	250.013	291.772	399.179	141.78
6	A1L1	A	1	1	L	1	w	AW	V. myrtillus	3	11	NA	NA	NA	NA	NA	NA	NA	NA	NA	NA	261.184	144.789	47.438	87.5952	122.632	243.48	217.235	108.269	241.196	132.636
6	A1L1	A	1	1	L	1	w	AW	V. myrtillus	4	3	NA	NA	NA	NA	NA	NA	NA	NA	NA	NA	NA	NA	NA	NA	NA	NA	NA	NA	170.453	157.188
6	A1L1	A	1	1	L	1	w	AW	V. myrtillus	5	10	NA	NA	NA	NA	NA	NA	NA	NA	NA	NA	NA	78.4928	52.8132	169.337	33.4776	138.725	98.3611	192.577	179.539	92.2298
7	A1L2	A	1	1	L	2	c	AC	V. myrtillus	1	5	NA	NA	NA	NA	NA	NA	NA	NA	NA	NA	NA	NA	NA	NA	NA	NA	55.7867	216.843	220.51	180.433
7	A1L2	A	1	1	L	2	c	AC	V. myrtillus	2	4	NA	NA	NA	NA	NA	NA	NA	NA	NA	NA	NA	NA	NA	NA	NA	NA	NA	217.049	118.428	116.33
7	A1L2	A	1	1	L	2	c	AC	V. myrtillus	3	7	NA	NA	NA	NA	NA	NA	NA	NA	NA	NA	NA	NA	NA	NA	91.2771	83.0227	106.84	46.6007	20.265	63.0966
7	A1L2	A	1	1	L	2	c	AC	V. myrtillus	4	5	NA	NA	NA	NA	NA	NA	NA	NA	NA	NA	NA	NA	NA	NA	NA	NA	110.585	76.6774	NA	140.044
7	A1L2	A	1	1	L	2	c	AC	V. myrtillus	5	8	NA	NA	NA	NA	NA	NA	NA	NA	NA	NA	NA	NA	NA	192.345	157.846	77.5636	39.1844	67.4873	36.2113	42.0305
4	A1P1	A	1	1	P	1	w	AW	V. myrtillus	1	5	NA	NA	NA	NA	NA	NA	NA	NA	NA	NA	NA	NA	NA	NA	NA	NA	130.154	48.2705	171.296	191.562
4	A1P1	A	1	1	P	1	w	AW	V. myrtillus	2	7	NA	NA	NA	NA	NA	NA	NA	NA	NA	NA	NA	NA	NA	NA	108.345	91.4443	47.1754	75.5021	87.4208	100.207
4	A1P1	A	1	1	P	1	w	AW	V. myrtillus	3	7	NA	NA	NA	NA	NA	NA	NA	NA	NA	NA	NA	NA	NA	NA	104.1	156.67	78.656	68.9545	173.91	59.5396
4	A1P1	A	1	1	P	1	w	AW	V. myrtillus	4	NA	NA	NA	NA	NA	NA	NA	NA	NA	NA	NA	NA	NA	NA	NA	NA	NA	NA	NA	NA	NA
4	A1P1	A	1	1	P	1	w	AW	V. myrtillus	5	7	NA	NA	NA	NA	NA	NA	NA	NA	NA	NA	NA	NA	NA	NA	532.829	NA	539.607	247.488	323.984	128.802
24	A1P2	A	1	1	P	2	c	AC	V. myrtillus	1	8	NA	NA	NA	NA	NA	NA	NA	NA	NA	NA	NA	NA	NA	143.59	311.645	231.708	206.975	99.7471	120.612	85.4803
24	A1P2	A	1	1	P	2	c	AC	V. myrtillus	2	7	NA	NA	NA	NA	NA	NA	NA	NA	NA	NA	NA	NA	NA	NA	313.698	415.284	394.816	88.766	92.3305	100.322
24	A1P2	A	1	1	P	2	c	AC	V. myrtillus	3	7	NA	NA	NA	NA	NA	NA	NA	NA	NA	NA	NA	NA	NA	NA	234.979	NA	345.404	99.2602	102.111	72.3624
24	A1P2	A	1	1	P	2	c	AC	V. myrtillus	4	7	NA	NA	NA	NA	NA	NA	NA	NA	NA	NA	NA	NA	NA	NA	54.2904	51.4647	73.0169	68.9518	122.988	112.722
24	A1P2	A	1	1	P	2	c	AC	V. myrtillus	5	8	NA	NA	NA	NA	NA	NA	NA	NA	NA	NA	NA	NA	NA	270.464	126.393	186.07	96.635	39.6504	59.977	63.4993
17	A2L1	A	2	2	L	1	c	AC	V. myrtillus	1	NA	NA	NA	NA	NA	NA	NA	NA	NA	NA	NA	NA	NA	NA	NA	NA	NA	NA	NA	NA	NA
17	A2L1	A	2	2	L	1	c	AC	V. myrtillus	2	7	NA	NA	NA	NA	NA	NA	NA	NA	NA	NA	NA	NA	NA	NA	153.979	284.122	118.873	101.58	135.461	115.937
17	A2L1	A	2	2	L	1	c	AC	V. myrtillus	3	5	NA	NA	NA	NA	NA	NA	NA	NA	NA	NA	NA	NA	NA	NA	NA	NA	75.0562	163.642	122.722	102.992
17	A2L1	A	2	2	L	1	c	AC	V. myrtillus	4	6	NA	NA	NA	NA	NA	NA	NA	NA	NA	NA	NA	NA	NA	NA	NA	135.466	112.823	96.9505	NA	168.262
17	A2L1	A	2	2	L	1	c	AC	V. myrtillus	5	11	NA	NA	NA	NA	NA	NA	NA	NA	NA	NA	47.0854	35.9967	35.9887	406.591	220.677	154.35	186.366	156.647	130.93	45.0969
8	A2L2	A	2	2	L	2	w	AW	V. myrtillus	1	8	NA	NA	NA	NA	NA	NA	NA	NA	NA	NA	NA	NA	NA	285.695	285.966	255.85	164.418	75.2878	NA	54.0252
8	A2L2	A	2	2	L	2	w	AW	V. myrtillus	2	3	NA	NA	NA	NA	NA	NA	NA	NA	NA	NA	NA	NA	NA	NA	NA	NA	NA	NA	479.33	115.919
8	A2L2	A	2	2	L	2	w	AW	V. myrtillus	3	5	NA	NA	NA	NA	NA	NA	NA	NA	NA	NA	NA	NA	NA	NA	NA	NA	380.093	150.158	219.688	28.0466
8	A2L2	A	2	2	L	2	w	AW	V. myrtillus	4	10	NA	NA	NA	NA	NA	NA	NA	NA	NA	NA	NA	220.741	NA	175.523	18.294	81.2432	51.9494	23.2824	150.253	68.6553
8	A2L2	A	2	2	L	2	w	AW	V. myrtillus	5	6	NA	NA	NA	NA	NA	NA	NA	NA	NA	NA	NA	NA	NA	NA	NA	366.083	NA	211.124	154.743	51.9466
19	A2P1	A	2	2	P	1	c	AC	V. myrtillus	1	8	NA	NA	NA	NA	NA	NA	NA	NA	NA	NA	NA	NA	NA	78.6963	37.604	87.4394	33.9256	45.5985	56.5231	52.0823
19	A2P1	A	2	2	P	1	c	AC	V. myrtillus	2	NA	NA	NA	NA	NA	NA	NA	NA	NA	NA	NA	NA	NA	NA	NA	NA	NA	NA	NA	NA	NA
19	A2P1	A	2	2	P	1	c	AC	V. myrtillus	3	4	NA	NA	NA	NA	NA	NA	NA	NA	NA	NA	NA	NA	NA	NA	NA	NA	NA	177.975	159.277	106.761
19	A2P1	A	2	2	P	1	c	AC	V. myrtillus	4	11	NA	NA	NA	NA	NA	NA	NA	NA	NA	NA	370.242	247.128	88.3782	104.549	87.5244	63.5541	51.1931	29.9619	51.3426	56.1281
19	A2P1	A	2	2	P	1	c	AC	V. myrtillus	5	3	NA	NA	NA	NA	NA	NA	NA	NA	NA	NA	NA	NA	NA	NA	NA	NA	NA	NA	157.252	132.112
18	A2P2	A	2	2	P	2	w	AW	V. myrtillus	1	15	NA	NA	NA	NA	NA	NA	76.8687	17.7493	90.6982	107.697	82.7456	103.492	22.5445	33.479	62.2837	156.534	136.413	238.817	410.345	155.508
18	A2P2	A	2	2	P	2	w	AW	V. myrtillus	2	7	NA	NA	NA	NA	NA	NA	NA	NA	NA	NA	NA	NA	NA	NA	282.894	237.706	126.561	91.2569	190.405	30.6769
18	A2P2	A	2	2	P	2	w	AW	V. myrtillus	3	11	NA	NA	NA	NA	NA	NA	NA	NA	NA	NA	73.4229	63.1231	30.0043	50.0648	38.546	111.962	50.2174	106.806	177.612	87.6854
18	A2P2	A	2	2	P	2	w	AW	V. myrtillus	4	7	NA	NA	NA	NA	NA	NA	NA	NA	NA	NA	NA	NA	NA	NA	274.266	NA	565.143	142.86	218.769	51.6566
18	A2P2	A	2	2	P	2	w	AW	V. myrtillus	5	NA	NA	NA	NA	NA	NA	NA	NA	NA	NA	NA	NA	NA	NA	NA	NA	NA	NA	NA	NA	NA
13	A3L1	A	3	3	L	1	c	AC	V. myrtillus	1	4	NA	NA	NA	NA	NA	NA	NA	NA	NA	NA	NA	NA	NA	NA	NA	NA	NA	289.184	254.4	124.257
13	A3L1	A	3	3	L	1	c	AC	V. myrtillus	2	6	NA	NA	NA	NA	NA	NA	NA	NA	NA	NA	NA	NA	NA	NA	NA	426.486	105.442	94.3342	243.512	175.462
13	A3L1	A	3	3	L	1	c	AC	V. myrtillus	3	4	NA	NA	NA	NA	NA	NA	NA	NA	NA	NA	NA	NA	NA	NA	NA	NA	NA	142.526	142.121	167.875
13	A3L1	A	3	3	L	1	c	AC	V. myrtillus	4	5	NA	NA	NA	NA	NA	NA	NA	NA	NA	NA	NA	NA	NA	NA	NA	NA	168.724	125.703	239.425	208.6
13	A3L1	A	3	3	L	1	c	AC	V. myrtillus	5	8	NA	NA	NA	NA	NA	NA	NA	NA	NA	NA	NA	NA	NA	155.336	79.8865	46.9956	84.3778	127.693	168.873	151.291
14	A3L2	A	3	3	L	2	w	AW	V. myrtillus	1	4	NA	NA	NA	NA	NA	NA	NA	NA	NA	NA	NA	NA	NA	NA	NA	NA	NA	268.121	489.812	17.7063
14	A3L2	A	3	3	L	2	w	AW	V. myrtillus	2	NA	NA	NA	NA	NA	NA	NA	NA	NA	NA	NA	NA	NA	NA	NA	NA	NA	NA	NA	NA	NA
14	A3L2	A	3	3	L	2	w	AW	V. myrtillus	3	19	NA	NA	221.535	100.781	248.579	242.218	78.1786	43.3361	65.8725	67.4037	114.426	132.389	45.2687	36.3092	36.834	206.46	381.911	178.028	222.73	37.9989
14	A3L2	A	3	3	L	2	w	AW	V. myrtillus	4	8	NA	NA	NA	NA	NA	NA	NA	NA	NA	NA	NA	NA	NA	353.182	234.334	203.686	66.6763	50.1686	75.4254	136.103
14	A3L2	A	3	3	L	2	w	AW	V. myrtillus	5	7	NA	NA	NA	NA	NA	NA	NA	NA	NA	NA	NA	NA	33.2197	NA	210.782	282.876	262.083	65.429	30.1782	NA
16	A3P1	A	3	3	P	1	c	AC	V. myrtillus	1	13	NA	NA	NA	NA	NA	NA	NA	NA	159.294	115.215	152.06	111.372	66.5428	NA	65.7815	101.408	130.204	69.6501	67.425	NA
16	A3P1	A	3	3	P	1	c	AC	V. myrtillus	2	5	NA	NA	NA	NA	NA	NA	NA	NA	NA	NA	NA	NA	NA	NA	NA	NA	170.449	196.3	208.883	147.021
16	A3P1	A	3	3	P	1	c	AC	V. myrtillus	3	NA	NA	NA	NA	NA	NA	NA	NA	NA	NA	NA	NA	NA	NA	NA	NA	NA	NA	NA	NA	NA
16	A3P1	A	3	3	P	1	c	AC	V. myrtillus	4	5	NA	NA	NA	NA	NA	NA	NA	NA	NA	NA	NA	NA	NA	NA	NA	NA	138.895	98.4126	110.327	61.7989
16	A3P1	A	3	3	P	1	c	AC	V. myrtillus	5	12	NA	NA	NA	NA	NA	NA	NA	NA	NA	170.757	230.579	100.699	NA	77.6329	52.3079	95.5559	109.58	79.554	32.3291	18.3993
15	A3P2	A	3	3	P	2	w	AW	V. myrtillus	1	13	NA	NA	NA	NA	NA	NA	100.829	128.096	52.6371	80.9094	174.779	91.0347	35.6293	NA	37.8077	50.5712	64.9146	32.3751	99.6988	64.8189
15	A3P2	A	3	3	P	2	w	AW	V. myrtillus	2	5	NA	NA	NA	NA	NA	NA	NA	NA	NA	NA	NA	NA	NA	NA	NA	NA	368.9	346.707	237.394	115.702
15	A3P2	A	3	3	P	2	w	AW	V. myrtillus	3	NA	NA	NA	NA	NA	NA	NA	NA	NA	NA	NA	NA	NA	NA	NA	NA	NA	NA	NA	NA	NA
15	A3P2	A	3	3	P	2	w	AW	V. myrtillus	4	9	NA	NA	NA	NA	NA	NA	NA	NA	NA	NA	NA	NA	152.542	191.575	130.775	125.084	166.617	143.704	135.652	139.222
15	A3P2	A	3	3	P	2	w	AW	V. myrtillus	5	13	NA	NA	NA	NA	NA	NA	NA	NA	364.661	212.705	NA	191.282	48.2111	50.3335	50.5766	46.1843	139.093	166.329	193.571	92.8584
30	A4L1	A	4	4	L	1	w	AW	V. myrtillus	1	NA	NA	NA	NA	NA	NA	NA	NA	NA	NA	NA	NA	NA	NA	NA	NA	NA	NA	NA	NA	NA
30	A4L1	A	4	4	L	1	w	AW	V. myrtillus	2	10	NA	NA	NA	NA	NA	NA	NA	NA	NA	NA	NA	118.489	134.652	332.831	125.439	90.1583	135.373	82.6214	36.0901	61.7045
30	A4L1	A	4	4	L	1	w	AW	V. myrtillus	3	6	NA	NA	NA	NA	NA	NA	NA	NA	NA	NA	NA	NA	NA	NA	NA	675.174	274.135	54.0804	30.812	50.7426
30	A4L1	A	4	4	L	1	w	AW	V. myrtillus	4	NA	NA	NA	NA	NA	NA	NA	NA	NA	NA	NA	NA	NA	NA	NA	NA	NA	NA	NA	NA	NA
30	A4L1	A	4	4	L	1	w	AW	V. myrtillus	5	5	NA	NA	NA	NA	NA	NA	NA	NA	NA	NA	NA	NA	NA	NA	NA	NA	308.155	185.128	NA	228.189
32	A4L2	A	4	4	L	2	c	AC	V. myrtillus	1	6	NA	NA	NA	NA	NA	NA	NA	NA	NA	NA	NA	NA	NA	NA	NA	367.269	238.14	122.357	148.692	96.5132
32	A4L2	A	4	4	L	2	c	AC	V. myrtillus	2	5	NA	NA	NA	NA	NA	NA	NA	NA	NA	NA	NA	NA	NA	NA	NA	NA	130.579	218.141	248.123	144.514
32	A4L2	A	4	4	L	2	c	AC	V. myrtillus	3	NA	NA	NA	NA	NA	NA	NA	NA	NA	NA	NA	NA	NA	NA	NA	NA	NA	NA	NA	NA	NA
32	A4L2	A	4	4	L	2	c	AC	V. myrtillus	4	6	NA	NA	NA	NA	NA	NA	NA	NA	NA	NA	NA	NA	NA	NA	NA	155.372	79.2947	60.1624	47.5925	89.9075
32	A4L2	A	4	4	L	2	c	AC	V. myrtillus	5	7	NA	NA	NA	NA	NA	NA	NA	NA	NA	NA	NA	NA	NA	NA	200.285	52.3993	152.206	191.702	119.556	125.152
29	A4P1	A	4	4	P	1	w	AW	V. myrtillus	1	10	NA	NA	NA	NA	NA	NA	NA	NA	NA	NA	NA	176.523	86.3871	84.6479	153.971	187.568	157.001	104.126	125.432	91.2639
29	A4P1	A	4	4	P	1	w	AW	V. myrtillus	2	5	NA	NA	NA	NA	NA	NA	NA	NA	NA	NA	NA	NA	NA	NA	NA	NA	84.1584	161.77	112.994	133.252
29	A4P1	A	4	4	P	1	w	AW	V. myrtillus	3	7	NA	NA	NA	NA	NA	NA	NA	NA	NA	NA	NA	NA	NA	NA	139.087	234.599	137.828	90.0947	108.286	86.1236
29	A4P1	A	4	4	P	1	w	AW	V. myrtillus	4	10	NA	NA	NA	NA	NA	NA	NA	NA	NA	NA	NA	183.38	162.944	246.472	125.47	54.5273	67.1466	69.8969	177.297	106.296
29	A4P1	A	4	4	P	1	w	AW	V. myrtillus	5	9	NA	NA	NA	NA	NA	NA	NA	NA	NA	NA	NA	NA	164.033	237.239	71.4764	144.894	121.451	171.79	NA	102.059
31	A4P2	A	4	4	P	2	c	AC	V. myrtillus	1	13	NA	NA	NA	NA	NA	NA	NA	NA	258.561	249.296	424.687	198.865	143.914	181.909	109.024	NA	144.334	70.2343	70.1891	44.5558
31	A4P2	A	4	4	P	2	c	AC	V. myrtillus	2	14	NA	NA	NA	NA	NA	NA	NA	173.236	93.9199	50.0185	98.1917	63.0502	NA	80.5747	64.4792	68.2844	44.1747	31.7991	36.2886	32.8775
31	A4P2	A	4	4	P	2	c	AC	V. myrtillus	3	7	NA	NA	NA	NA	NA	NA	NA	NA	NA	NA	NA	NA	NA	NA	114.336	41.1544	95.5932	95.6309	126.844	41.491
31	A4P2	A	4	4	P	2	c	AC	V. myrtillus	4	10	NA	NA	NA	NA	NA	NA	NA	NA	NA	NA	NA	226.841	105.642	150.01	131.07	106.708	73.3959	40.0349	123.593	88.5671
31	A4P2	A	4	4	P	2	c	AC	V. myrtillus	5	11	NA	NA	NA	NA	NA	NA	NA	NA	NA	NA	208.083	125.073	93.3732	70.8947	49.4798	41.0967	50.9179	51.9356	63.2302	38.4229
36	A5L1	A	5	5	L	1	w	AW	V. myrtillus	1	7	NA	NA	NA	NA	NA	NA	NA	NA	NA	NA	NA	NA	NA	NA	302.426	406.626	62.3515	60.0121	203.921	137.053
36	A5L1	A	5	5	L	1	w	AW	V. myrtillus	2	14	NA	NA	NA	NA	NA	NA	NA	41.1971	NA	23.3401	17.2614	113.115	35.1795	265.907	28.9381	61.3367	182.845	NA	314.544	110.225
36	A5L1	A	5	5	L	1	w	AW	V. myrtillus	3	8	NA	NA	NA	NA	NA	NA	NA	NA	NA	NA	NA	NA	NA	149.674	60.589	47.4827	71.5882	195.88	65.3967	38.0564
36	A5L1	A	5	5	L	1	w	AW	V. myrtillus	4	5	NA	NA	NA	NA	NA	NA	NA	NA	NA	NA	NA	NA	NA	NA	NA	NA	143.925	158.436	171.313	94.2639
36	A5L1	A	5	5	L	1	w	AW	V. myrtillus	5	11	NA	NA	NA	NA	NA	NA	NA	NA	NA	NA	85.3597	150.619	108.261	83.8739	60.0423	144.796	118.893	55.3513	66.7197	32.0251
35	A5L2	A	5	5	L	2	c	AC	V. myrtillus	1	7	NA	NA	NA	NA	NA	NA	NA	NA	NA	NA	NA	NA	NA	NA	125.957	83.9789	121.451	139.811	213.609	101.508
35	A5L2	A	5	5	L	2	c	AC	V. myrtillus	2	19	NA	NA	95.6743	91.4771	130.425	45.7589	32.8964	44.2557	45.625	NA	65.0675	45.0596	63.6595	90.8083	109.796	84.8654	55.9503	55.6358	46.637	21.1719
35	A5L2	A	5	5	L	2	c	AC	V. myrtillus	3	NA	NA	NA	NA	NA	NA	NA	NA	NA	NA	NA	NA	NA	NA	NA	NA	NA	NA	NA	NA	NA
35	A5L2	A	5	5	L	2	c	AC	V. myrtillus	4	7	NA	NA	NA	NA	NA	NA	NA	NA	NA	NA	NA	NA	NA	NA	237.64	194.433	91.0935	320.811	216.81	69.0336
35	A5L2	A	5	5	L	2	c	AC	V. myrtillus	5	NA	NA	NA	NA	NA	NA	NA	NA	NA	NA	NA	NA	NA	NA	NA	NA	NA	NA	NA	NA	NA
38	A5P1	A	5	5	P	1	w	AW	V. myrtillus	1	NA	NA	NA	NA	NA	NA	NA	NA	NA	NA	NA	NA	NA	NA	NA	NA	NA	NA	NA	NA	NA
38	A5P1	A	5	5	P	1	w	AW	V. myrtillus	2	7	NA	NA	NA	NA	NA	NA	NA	NA	NA	NA	NA	NA	NA	NA	104.679	184.854	75.4155	95.223	114.527	102.561
38	A5P1	A	5	5	P	1	w	AW	V. myrtillus	3	7	NA	NA	NA	NA	NA	NA	NA	NA	NA	NA	NA	NA	NA	NA	247.655	237.033	165.28	229.718	143.561	73.5669
38	A5P1	A	5	5	P	1	w	AW	V. myrtillus	4	9	NA	NA	NA	NA	NA	NA	NA	NA	NA	NA	NA	NA	117.688	105.222	84.2501	31.838	28.8459	62.2584	56.5549	63.6341
38	A5P1	A	5	5	P	1	w	AW	V. myrtillus	5	14	NA	NA	NA	NA	NA	NA	NA	102.342	136.971	112.004	39.2495	92.6058	68.0161	80.5329	56.1638	45.9134	36.8746	38.5307	75.7894	83.4995
37	A5P2	A	5	5	P	2	c	AC	V. myrtillus	1	12	NA	NA	NA	NA	NA	NA	NA	NA	NA	92.8499	81.3728	79.8662	22.9299	64.6273	NA	94.4087	109.724	47.7486	54.4267	14.1958
37	A5P2	A	5	5	P	2	c	AC	V. myrtillus	2	14	NA	NA	NA	NA	NA	NA	NA	61.7134	39.1836	28.5293	81.4156	45.0418	36.3621	74.3243	100.017	103.009	44.0059	32.0791	44.4965	NA
37	A5P2	A	5	5	P	2	c	AC	V. myrtillus	3	8	NA	NA	NA	NA	NA	NA	NA	NA	NA	NA	NA	NA	NA	172.816	55.1249	32.5731	58.2875	70.035	73.4758	22.9525
37	A5P2	A	5	5	P	2	c	AC	V. myrtillus	4	8	NA	NA	NA	NA	NA	NA	NA	NA	NA	NA	NA	NA	NA	92.3727	38.0416	59.5249	68.5042	111.369	48.7419	24.9184
37	A5P2	A	5	5	P	2	c	AC	V. myrtillus	5	8	NA	NA	NA	NA	NA	NA	NA	NA	NA	NA	NA	NA	NA	101.769	56.529	53.0899	48.3009	61.4975	86.0636	29.2178
1	E1L1	E	1	6	L	1	w	EW	V. myrtillus	1	6	NA	NA	NA	NA	NA	NA	NA	NA	NA	NA	NA	NA	NA	NA	NA	482.253	260.651	267.471	377.032	346.45
1	E1L1	E	1	6	L	1	w	EW	V. myrtillus	2	NA	NA	NA	NA	NA	NA	NA	NA	NA	NA	NA	NA	NA	NA	NA	NA	NA	NA	NA	NA	NA
1	E1L1	E	1	6	L	1	w	EW	V. myrtillus	3	6	NA	NA	NA	NA	NA	NA	NA	NA	NA	NA	NA	NA	NA	NA	NA	229.06	84.1173	46.8542	205.801	179.706
1	E1L1	E	1	6	L	1	w	EW	V. myrtillus	4	8	NA	NA	NA	NA	NA	NA	NA	NA	NA	NA	NA	NA	NA	NA	179.676	293.276	192.317	66.9601	56.3745	44.0321
1	E1L1	E	1	6	L	1	w	EW	V. myrtillus	5	8	NA	NA	NA	NA	NA	NA	NA	NA	NA	NA	NA	NA	NA	227.109	344.957	355.707	80.2686	32.7734	53.6804	65.4083
5	E1L2	E	1	6	L	2	c	EC	V. myrtillus	1	5	NA	NA	NA	NA	NA	NA	NA	NA	NA	NA	NA	NA	NA	NA	44.2727	NA	172.223	65.2159	135.189	94.7517
5	E1L2	E	1	6	L	2	c	EC	V. myrtillus	2	5	NA	NA	NA	NA	NA	NA	NA	NA	NA	NA	NA	NA	NA	NA	NA	NA	382.023	170.59	34.3129	48.7059
5	E1L2	E	1	6	L	2	c	EC	V. myrtillus	3	8	NA	NA	NA	NA	NA	NA	NA	NA	NA	NA	NA	NA	NA	185.46	136.219	243.524	40.8563	38.5147	102.757	25.2776
5	E1L2	E	1	6	L	2	c	EC	V. myrtillus	4	5	NA	NA	NA	NA	NA	NA	NA	NA	NA	NA	NA	NA	NA	NA	NA	313.733	48.9935	48.3924	119.569	67.1539
5	E1L2	E	1	6	L	2	c	EC	V. myrtillus	5	4	NA	NA	NA	NA	NA	NA	NA	NA	NA	NA	NA	NA	NA	NA	NA	NA	NA	126.657	193.934	172.04
3	E1P1	E	1	6	P	1	w	EW	V. myrtillus	1	8	NA	NA	NA	NA	NA	NA	NA	NA	NA	NA	NA	NA	NA	417.3	138.882	NA	233.648	280.545	191.981	146.655
3	E1P1	E	1	6	P	1	w	EW	V. myrtillus	2	3	NA	NA	NA	NA	NA	NA	NA	NA	NA	NA	NA	NA	NA	NA	NA	NA	NA	NA	462.799	257.893
3	E1P1	E	1	6	P	1	w	EW	V. myrtillus	3	4	NA	NA	NA	NA	NA	NA	NA	NA	NA	NA	NA	NA	NA	NA	NA	NA	NA	425.588	118.415	28.1818
3	E1P1	E	1	6	P	1	w	EW	V. myrtillus	4	10	NA	NA	NA	NA	NA	NA	NA	NA	NA	NA	NA	70.9586	46.5299	116.64	53.5492	49.3526	62.8009	59.4989	29.7988	NA
3	E1P1	E	1	6	P	1	w	EW	V. myrtillus	5	10	NA	NA	NA	NA	NA	NA	NA	NA	NA	NA	NA	113.286	85.2403	67.6184	34.9479	138.624	277.644	188.387	205.822	88.8341
2	E1P2	E	1	6	P	2	c	EC	V. myrtillus	1	10	NA	NA	NA	NA	NA	NA	NA	NA	NA	NA	NA	199.725	63.8026	169.196	70.502	158.805	25.8864	73.793	91.8729	NA
2	E1P2	E	1	6	P	2	c	EC	V. myrtillus	2	NA	NA	NA	NA	NA	NA	NA	NA	NA	NA	NA	NA	NA	NA	NA	NA	NA	NA	NA	NA	NA
2	E1P2	E	1	6	P	2	c	EC	V. myrtillus	3	7	NA	NA	NA	NA	NA	NA	NA	NA	NA	NA	NA	NA	NA	80.0159	122.009	86.0047	52.1086	31.735	37.8462	22.1635
2	E1P2	E	1	6	P	2	c	EC	V. myrtillus	4	5	NA	NA	NA	NA	NA	NA	NA	NA	NA	NA	NA	NA	NA	NA	NA	NA	297.165	206.904	97.1223	111.805
2	E1P2	E	1	6	P	2	c	EC	V. myrtillus	5	5	NA	NA	NA	NA	NA	NA	NA	NA	NA	NA	NA	NA	NA	NA	NA	NA	228.017	77.6578	132.475	147.73
23	E2L1	E	2	7	L	1	c	EC	V. myrtillus	1	21	177.717	177.779	76.7887	108.902	149.07	57.3197	77.0581	205.442	82.4939	63.4326	119.542	104.019	41.7839	98.9401	84.0861	113.027	199.335	80.167	102.49	41.4258
23	E2L1	E	2	7	L	1	c	EC	V. myrtillus	2	NA	NA	NA	NA	NA	NA	NA	NA	NA	NA	NA	NA	NA	NA	NA	NA	NA	NA	NA	NA	NA
23	E2L1	E	2	7	L	1	c	EC	V. myrtillus	3	9	NA	NA	NA	NA	NA	NA	NA	NA	NA	NA	NA	NA	98.0733	239.879	62.3133	87.2988	145.257	94.177	98.1572	109.36
23	E2L1	E	2	7	L	1	c	EC	V. myrtillus	4	4	NA	NA	NA	NA	NA	NA	NA	NA	NA	NA	NA	NA	NA	NA	NA	NA	NA	103.344	147.95	107.863
23	E2L1	E	2	7	L	1	c	EC	V. myrtillus	5	7	NA	NA	NA	NA	NA	NA	NA	NA	NA	NA	NA	NA	NA	NA	343.555	300.041	204.811	68.5361	71.9237	58.1465
22	E2L2	E	2	7	L	2	w	EW	V. myrtillus	1	5	NA	NA	NA	NA	NA	NA	NA	NA	NA	NA	NA	NA	NA	NA	NA	NA	237.038	141.89	184.227	189.517
22	E2L2	E	2	7	L	2	w	EW	V. myrtillus	2	14	NA	NA	NA	NA	NA	NA	NA	96.7681	57.0721	36.5834	23.6408	47.9843	66.837	59.1853	27.032	142.715	39.5851	82.5946	97.7395	106.557
22	E2L2	E	2	7	L	2	w	EW	V. myrtillus	3	9	NA	NA	NA	NA	NA	NA	NA	NA	NA	NA	NA	NA	118.553	58.9936	126.463	223.931	344.611	161.684	96.7432	55.3286
22	E2L2	E	2	7	L	2	w	EW	V. myrtillus	4	9	NA	NA	NA	NA	NA	NA	NA	NA	NA	NA	NA	NA	266.15	186.908	295.959	309.784	209.06	234.205	76.4013	64.4546
22	E2L2	E	2	7	L	2	w	EW	V. myrtillus	5	NA	NA	NA	NA	NA	NA	NA	NA	NA	NA	NA	NA	NA	NA	NA	NA	NA	NA	NA	NA	NA
21	E2P1	E	2	7	P	1	c	EC	V. myrtillus	1	16	NA	NA	NA	NA	NA	124.215	44.3453	43.3918	90.24	170.604	199.325	98.0117	63.5455	67.2858	132.052	167.466	32.2607	16.7469	111.374	68.216
21	E2P1	E	2	7	P	1	c	EC	V. myrtillus	2	9	NA	NA	NA	NA	NA	NA	NA	NA	NA	NA	NA	NA	285.938	402.559	NA	216.841	201.181	52.2921	116.441	49.4442
21	E2P1	E	2	7	P	1	c	EC	V. myrtillus	3	12	NA	NA	NA	NA	NA	NA	NA	NA	NA	174.502	111.738	67.1731	39.1627	45.2795	77.7319	108.959	67.9468	73.0567	98.1167	74.1974
21	E2P1	E	2	7	P	1	c	EC	V. myrtillus	4	7	NA	NA	NA	NA	NA	NA	NA	NA	NA	NA	NA	NA	NA	NA	45.5399	140.727	87.8189	102.266	NA	113.839
21	E2P1	E	2	7	P	1	c	EC	V. myrtillus	5	12	NA	NA	NA	NA	NA	NA	NA	NA	NA	90.6222	104.375	167.971	60.0464	108.974	51.6596	NA	35.0679	24.3197	35.9066	35.1329
20	E2P2	E	2	7	P	2	w	EW	V. myrtillus	1	6	NA	NA	NA	NA	NA	NA	NA	NA	NA	NA	NA	NA	NA	NA	NA	414.301	300.808	146.543	380.995	74.6743
20	E2P2	E	2	7	P	2	w	EW	V. myrtillus	2	3	NA	NA	NA	NA	NA	NA	NA	NA	NA	NA	NA	NA	NA	NA	NA	NA	NA	NA	455.202	359.526
20	E2P2	E	2	7	P	2	w	EW	V. myrtillus	3	9	NA	NA	NA	NA	NA	NA	NA	NA	NA	NA	NA	NA	149.693	85.4756	182.686	101.865	214.45	41.6862	51.3563	66.5501
20	E2P2	E	2	7	P	2	w	EW	V. myrtillus	4	13	NA	NA	NA	NA	NA	NA	NA	NA	146.874	59.8071	62.541	115.295	107.055	99.4351	45.5903	80.7156	121.605	89.321	48.1602	44.8374
20	E2P2	E	2	7	P	2	w	EW	V. myrtillus	5	10	NA	NA	NA	NA	NA	NA	NA	NA	NA	NA	NA	355.022	155.271	22.7916	271.824	296.808	72.7772	43.3203	224.118	80.4782
9	E3L1	E	3	8	L	1	c	EC	V. myrtillus	1	9	NA	NA	NA	NA	NA	NA	NA	NA	NA	NA	NA	NA	72.6983	87.3084	64.2802	NA	163.558	133.406	144.017	117.453
9	E3L1	E	3	8	L	1	c	EC	V. myrtillus	2	12	NA	NA	NA	NA	NA	NA	NA	NA	NA	NA	NA	NA	NA	NA	224.273	166.719	129.887	59.8999	107.078	55.5396
9	E3L1	E	3	8	L	1	c	EC	V. myrtillus	3	5	NA	NA	NA	NA	NA	NA	NA	NA	NA	NA	NA	NA	NA	NA	NA	NA	247.864	171.511	115.546	50.6752
9	E3L1	E	3	8	L	1	c	EC	V. myrtillus	4	4	NA	NA	NA	NA	NA	NA	NA	NA	NA	NA	NA	NA	NA	NA	NA	NA	NA	223.403	252.743	138.592
9	E3L1	E	3	8	L	1	c	EC	V. myrtillus	5	4	NA	NA	NA	NA	NA	NA	NA	NA	NA	NA	NA	NA	NA	NA	NA	NA	NA	103.633	68.5436	63.1229
10	E3L2	E	3	8	L	2	w	EW	V. myrtillus	1	NA	NA	NA	NA	NA	NA	NA	NA	NA	NA	NA	NA	NA	NA	NA	NA	NA	NA	NA	NA	NA
10	E3L2	E	3	8	L	2	w	EW	V. myrtillus	2	NA	NA	NA	NA	NA	NA	NA	NA	NA	NA	NA	NA	NA	NA	NA	NA	NA	NA	NA	NA	NA
10	E3L2	E	3	8	L	2	w	EW	V. myrtillus	3	5	NA	NA	NA	NA	NA	NA	NA	NA	NA	NA	NA	NA	NA	NA	NA	NA	381.979	142.387	45.1189	120.567
10	E3L2	E	3	8	L	2	w	EW	V. myrtillus	4	NA	NA	NA	NA	NA	NA	NA	NA	NA	NA	NA	NA	NA	NA	NA	NA	NA	NA	NA	NA	NA
10	E3L2	E	3	8	L	2	w	EW	V. myrtillus	5	6	NA	NA	NA	NA	NA	NA	NA	NA	NA	NA	NA	NA	NA	NA	NA	263.444	288.034	149.681	111.643	58.5118
11	E3P1	E	3	8	P	1	c	EC	V. myrtillus	1	13	NA	NA	NA	NA	NA	NA	NA	NA	234.926	181.34	177.907	108.06	82.1326	117.305	86.7613	122.353	89.7429	131.921	125.358	129.719
11	E3P1	E	3	8	P	1	c	EC	V. myrtillus	2	16	NA	NA	NA	NA	NA	190.755	193.178	282.147	NA	215.826	309.678	70.3817	71.7932	108.604	73.8934	75.0551	97.7921	54.5318	58.9714	47.2999
11	E3P1	E	3	8	P	1	c	EC	V. myrtillus	3	17	NA	NA	NA	125.089	144.987	125.175	37.7679	105.498	82.8191	60.5724	50.4497	112.927	138.953	245.772	86.9229	39.1085	82.9309	25.3676	26.8892	12.5194
11	E3P1	E	3	8	P	1	c	EC	V. myrtillus	4	6	NA	NA	NA	NA	NA	NA	NA	NA	NA	NA	NA	NA	NA	NA	NA	257.451	199.328	113.431	144.238	116.807
11	E3P1	E	3	8	P	1	c	EC	V. myrtillus	5	9	NA	NA	NA	NA	NA	NA	NA	NA	NA	NA	NA	NA	44.2705	179.076	85.3631	30.2379	72.3255	57.5836	NA	84.8807
12	E3P2	E	3	8	P	2	w	EW	V. myrtillus	1	7	NA	NA	NA	NA	NA	NA	NA	NA	NA	NA	NA	NA	NA	NA	324.066	352.112	73.7227	95.3812	62.368	20.1596
12	E3P2	E	3	8	P	2	w	EW	V. myrtillus	2	11	NA	NA	NA	NA	NA	NA	NA	NA	NA	NA	192.536	134.216	79.7433	215.847	41.7764	104.331	278.896	120.338	116.28	49.6805
12	E3P2	E	3	8	P	2	w	EW	V. myrtillus	3	6	NA	NA	NA	NA	NA	NA	NA	NA	NA	NA	NA	NA	NA	NA	NA	324.741	248.916	40.5826	50.0996	83.7211
12	E3P2	E	3	8	P	2	w	EW	V. myrtillus	4	8	NA	NA	NA	NA	NA	NA	NA	NA	NA	NA	NA	NA	NA	349.446	332.298	363.43	208.846	215.513	157.987	122.278
12	E3P2	E	3	8	P	2	w	EW	V. myrtillus	5	5	NA	NA	NA	NA	NA	NA	NA	NA	NA	NA	NA	NA	NA	NA	NA	NA	355.519	203.847	374.381	289.864
25	E4L1	E	4	9	L	1	w	EW	V. myrtillus	1	7	NA	NA	NA	NA	NA	NA	NA	NA	NA	NA	NA	NA	NA	NA	115.374	267.991	79.1151	94.7658	NA	114.998
25	E4L1	E	4	9	L	1	w	EW	V. myrtillus	2	6	NA	NA	NA	NA	NA	NA	NA	NA	NA	NA	NA	NA	NA	NA	NA	446.457	109.516	112.052	55.4194	115.787
25	E4L1	E	4	9	L	1	w	EW	V. myrtillus	3	6	NA	NA	NA	NA	NA	NA	NA	NA	NA	NA	NA	NA	NA	NA	NA	414.425	236.462	30.7129	33.7582	12.8671
25	E4L1	E	4	9	L	1	w	EW	V. myrtillus	4	14	NA	NA	NA	NA	NA	NA	NA	148.33	122.301	58.4088	176.318	89.8638	40.6545	62.5158	55.3729	144.815	58.4984	48.9886	157.291	61.2606
25	E4L1	E	4	9	L	1	w	EW	V. myrtillus	5	6	NA	NA	NA	NA	NA	NA	NA	NA	NA	NA	NA	NA	NA	NA	NA	398.286	389.415	205.687	NA	299.344
27	E4L2	E	4	9	L	2	c	EC	V. myrtillus	1	4	NA	NA	NA	NA	NA	NA	NA	NA	NA	NA	NA	NA	NA	NA	NA	NA	NA	103.097	139.476	95.8084
27	E4L2	E	4	9	L	2	c	EC	V. myrtillus	2	11	NA	NA	NA	NA	NA	NA	NA	NA	NA	NA	259.594	282.803	40.8942	27.2544	74.239	38.0037	45.6079	68.2271	169.119	97.0391
27	E4L2	E	4	9	L	2	c	EC	V. myrtillus	3	7	NA	NA	NA	NA	NA	NA	NA	NA	NA	NA	NA	NA	NA	NA	77.0879	82.426	51.3386	219.545	187.228	64.2955
27	E4L2	E	4	9	L	2	c	EC	V. myrtillus	4	7	NA	NA	NA	NA	NA	NA	NA	NA	NA	NA	NA	NA	NA	NA	69.8264	81.7192	28.1895	101.429	195.084	111.643
27	E4L2	E	4	9	L	2	c	EC	V. myrtillus	5	6	NA	NA	NA	NA	NA	NA	NA	NA	NA	NA	NA	NA	NA	NA	NA	107.146	144.016	238.038	145.539	72.4116
26	E4P1	E	4	9	P	1	w	EW	V. myrtillus	1	6	NA	NA	NA	NA	NA	NA	NA	NA	NA	NA	NA	NA	NA	NA	NA	308.227	67.1815	222.391	273.019	144.501
26	E4P1	E	4	9	P	1	w	EW	V. myrtillus	2	7	NA	NA	NA	NA	NA	NA	NA	NA	NA	NA	NA	NA	NA	NA	143.633	189.849	176.429	72.4545	64.3276	47.6722
26	E4P1	E	4	9	P	1	w	EW	V. myrtillus	3	NA	NA	NA	NA	NA	NA	NA	NA	NA	NA	NA	NA	NA	NA	NA	NA	NA	NA	NA	NA	NA
26	E4P1	E	4	9	P	1	w	EW	V. myrtillus	4	11	NA	NA	NA	NA	NA	NA	NA	NA	NA	NA	174.931	166.373	52.4195	89.0835	104.786	81.0588	110.138	120.004	92.2761	102.188
26	E4P1	E	4	9	P	1	w	EW	V. myrtillus	5	11	NA	NA	NA	NA	NA	NA	NA	NA	NA	NA	198.686	135.291	154.814	172.618	134.774	274.363	NA	200.822	299.495	140.821
28	E4P2	E	4	9	P	2	c	EC	V. myrtillus	1	7	NA	NA	NA	NA	NA	NA	NA	NA	NA	NA	NA	NA	NA	NA	112.696	123.706	41.9682	88.8319	126.427	70.273
28	E4P2	E	4	9	P	2	c	EC	V. myrtillus	2	9	NA	NA	NA	NA	NA	NA	NA	NA	NA	NA	NA	NA	168.63	243.253	75.879	37.6489	NA	81.4954	NA	111.897
28	E4P2	E	4	9	P	2	c	EC	V. myrtillus	3	9	NA	NA	NA	NA	NA	NA	NA	NA	NA	NA	NA	NA	187.594	218.847	307.111	164.378	52.6621	44.4905	59.9825	29.1814
28	E4P2	E	4	9	P	2	c	EC	V. myrtillus	4	12	NA	NA	NA	NA	NA	NA	NA	NA	NA	182.084	210.492	78.9613	29.5076	49.6649	70.8999	69.3649	93.7417	56.5031	97.7662	89.0186
28	E4P2	E	4	9	P	2	c	EC	V. myrtillus	5	10	NA	NA	NA	NA	NA	NA	NA	NA	NA	NA	NA	60.6542	75.7917	127.48	90.295	60.2327	30.7538	48.6059	75.5028	67.316
34	E5L1	E	5	10	L	1	w	EW	V. myrtillus	1	5	NA	NA	NA	NA	NA	NA	NA	NA	NA	NA	NA	NA	NA	NA	NA	NA	238.19	151.966	210.828	123.928
34	E5L1	E	5	10	L	1	w	EW	V. myrtillus	2	5	NA	NA	NA	NA	NA	NA	NA	NA	NA	NA	NA	NA	NA	NA	NA	NA	232.709	127.388	231.337	32.5945
34	E5L1	E	5	10	L	1	w	EW	V. myrtillus	3	8	NA	NA	NA	NA	NA	NA	NA	NA	NA	NA	NA	NA	NA	266.117	142.811	113.029	73.49	175.532	124.62	57.7217
34	E5L1	E	5	10	L	1	w	EW	V. myrtillus	4	NA	NA	NA	NA	NA	NA	NA	NA	NA	NA	NA	NA	NA	NA	NA	NA	NA	NA	NA	NA	NA
34	E5L1	E	5	10	L	1	w	EW	V. myrtillus	5	4	NA	NA	NA	NA	NA	NA	NA	NA	NA	NA	NA	NA	NA	NA	NA	NA	NA	231.554	63.149	74.7978
39	E5L2	E	5	10	L	2	c	EC	V. myrtillus	1	5	NA	NA	NA	NA	NA	NA	NA	NA	NA	NA	NA	NA	NA	NA	NA	NA	276.423	80.8059	98.9843	58.1949
39	E5L2	E	5	10	L	2	c	EC	V. myrtillus	2	5	NA	NA	NA	NA	NA	NA	NA	NA	NA	NA	NA	NA	NA	NA	NA	NA	168.98	175.523	296.418	172.099
39	E5L2	E	5	10	L	2	c	EC	V. myrtillus	3	NA	NA	NA	NA	NA	NA	NA	NA	NA	NA	NA	NA	NA	NA	NA	NA	NA	NA	NA	NA	NA
39	E5L2	E	5	10	L	2	c	EC	V. myrtillus	4	10	NA	NA	NA	NA	NA	NA	NA	NA	NA	NA	NA	279.781	94.8312	279.969	147.375	88.6711	78.7371	59.3191	20.6694	19.3836
39	E5L2	E	5	10	L	2	c	EC	V. myrtillus	5	11	NA	NA	NA	NA	NA	NA	NA	NA	NA	NA	265.184	102.706	94.3258	215.172	113.795	103.933	70.5849	34.114	60.8864	33.8615
33	E5P1	E	5	10	P	1	w	EW	V. myrtillus	1	9	NA	NA	NA	NA	NA	NA	NA	NA	NA	NA	NA	NA	197.523	113.505	63.2022	109.156	61.002	113.358	142.09	106.837
33	E5P1	E	5	10	P	1	w	EW	V. myrtillus	2	8	NA	NA	NA	NA	NA	NA	NA	NA	NA	NA	NA	NA	NA	559.151	NA	215.604	97.3883	51.4289	130.193	131.965
33	E5P1	E	5	10	P	1	w	EW	V. myrtillus	3	9	NA	NA	NA	NA	NA	NA	NA	NA	NA	NA	NA	NA	272.704	349.117	305.877	88.9652	103.317	90.1615	103.07	92.6502
33	E5P1	E	5	10	P	1	w	EW	V. myrtillus	4	8	NA	NA	NA	NA	NA	NA	NA	NA	NA	NA	NA	NA	NA	248.627	140.797	244.538	365.063	273.387	212.907	86.8208
33	E5P1	E	5	10	P	1	w	EW	V. myrtillus	5	5	NA	NA	NA	NA	NA	NA	NA	NA	NA	NA	NA	NA	NA	NA	44.4404	NA	190.81	128.47	178.941	103.921
40	E5P2	E	5	10	P	2	c	EC	V. myrtillus	1	17	NA	NA	NA	NA	103.06	52.6924	129.135	83.3439	50.299	69.9857	53.5112	34.0792	26.254	31.7496	45.0539	47.5912	57.9255	55.3236	77.5548	38.1887
40	E5P2	E	5	10	P	2	c	EC	V. myrtillus	2	20	NA	375.875	330.185	131.819	209.839	156.627	122.771	111.097	139.072	125.657	89.0524	178.55	91.6162	117.009	98.0271	46.2537	43.9847	38.4612	42.0641	16.2932
40	E5P2	E	5	10	P	2	c	EC	V. myrtillus	3	11	NA	NA	NA	NA	NA	NA	NA	NA	NA	NA	236.687	218.983	169.539	192.394	50.2904	109.991	67.1006	28.7203	50.1921	21.2955
40	E5P2	E	5	10	P	2	c	EC	V. myrtillus	4	5	NA	NA	NA	NA	NA	NA	NA	NA	NA	NA	NA	NA	NA	NA	NA	NA	155.008	126.623	323.164	128.139
40	E5P2	E	5	10	P	2	c	EC	V. myrtillus	5	5	NA	NA	NA	NA	NA	NA	NA	NA	NA	NA	NA	NA	NA	NA	NA	NA	237.292	192.847	103.995	89.2024

## Sheet: Metadata
X50.Snowmelt	50% snow melted in the plot
X80.Snowmelt	80% snow melted in the plot
Frost.damage	number of buds with frost damage (black buds)
Vbudbreak	vegetative bud break
LeafUnfolding	leaf unfolding
X50.leafexp	leaves half expanded (50% expansion)
LfFullyExp	leaves fully expanded
EmpVegBudBrk	vegetative bud break of Empetrum
ShootGrowth	start of shoot elongation
FLbudbreak	flower bud break
StartOpenFL	flowers start open
OpenFL	flowers open
WithrdFlowers	flower withering
OvaryStInflate	ovaries start to inflate
FrStColour	fruits start to color
MatureFr	mature fruits
VGWood	new shoots in V. gaultherioides start becoming woody
EmpNewFlwBud	Empetrum new flower buds appear
VM	Vaccinium myrtillus
VG	Vaccinium gaultherioides
EH	Empetrum hermaphroditum
